# Supplementary material for: Reconstruction and analysis of the genetic and metabolic regulatory networks of the central metabolism of Bacillus subtilis
Source: BMC Syst Biol. 2008 Feb 26;2:20. doi: 10.1186/1752-0509-2-20 (PMC2311275; doi:10.1186/1752-0509-2-20)
Supplement: Additional File 1 — Model of the central metabolism of Bacillus sub-tilis. This file contains the metabolic pathways description and their regulation, according to our formalism defined in the sections Results and Methods of this paper. [file 1752-0509-2-20-S1.xls]

## Sheet: operon
ID Operon	Genes of the operon	Trust	Reference
Op1	pfk-pykA	putatif
Op2	cggR-gapA-pgk-tpiA-pgm-eno	experience	Ludwig, et al (2001)
Op3	pgk-tpiA-pgm-eno	experience	Ludwig, et al (2001)
Op4	gapB-speD	experience
Op5	citZ-icd-mdh	experience	Jin, et al (1994)
Op6	icd-mdh	experience	Jin, et al (1994)
Op7	odhA-odhB	experience
Op8	sucC-sucD	experience
Op9	sdhA-sdhB-sdhC	experience
Op10	pdhA-pdhB-pdhC-pdhD	experience	Gao et al (2002)
Op11	pdhC-pdhD	experience	Gao et al (2002)
Op12	ywkA (maeA) -ywkB	experience	Doan, et al. (2003)
Op13	yufL (malK)-yufM (malR)	experience	Doan, et al. (2003)
Op14	glcU-gdh	experience
Op15	gntR-gntK-gntP-gntZ	experience	Miwa et al. (1997)
Op16	ywlF-ywlG	putative
Op17	fbaA-ywjH	putative
Op18	ycdF-ycdG	putative
Op19	yqjH-yqjI	putative
Op20	def-fmt-yloM-yloN-prpC-prkC-yloQ-rpe	putative
Op21	citR-citA	experience	Jin et al. (1994)
Op22	mmgA-mmgB-mmgC-mmgD-yqiQ	experience	Bryan, et al (1996)
Op23	mleN-mleA	putative	Lerondel, et al. (2006)
Op24	ldh-lctP	experience
Op25	alsS-alsD	experience	Renna et al. (1993)
Op26	ycbC-ycbD-ycbE-ycbF-ycbG-ycbH-ycbJ	putative
Op27	yraG-yraF-adhB-yraE-yraD	putative	Wang et al (2006)
Op28	gbsA-gbsB	putative
Op29	acuA-acuB-acuC	experience
Op30	acoA-acoB-acoC-acoL	experience	Ali et al. (2001)
Op31	acoR-sspH	putative
Op32	atpI-atpB-atpE-atpF-atpH-atpA-atpG-atpD-atpC	putative
Op33	qoxA-qoxB-qoxC-qoxD	experience	Santana et al. (1992)
Op34	ndhF-ybcC-ybcD	putative
Op35	yjlC-ndh	experience	Gyan et al. (2006)
Op36	cydA-cydB-cydC-cydD	experience	Winstedt et al. (1998), Schau et al. (2004)
Op37	qcrA-qcrB-qcrC	experience	Sun et al. (1996)
Op38	ctaB-ctaC-ctaD-ctaE-ctaF	experience	Liu et al. (1998)
Op39	ythA-ythB-ythC	putative	Azarkina et al. (1999)
Op40	resD-resE	experience	Sun et al. (1996)
Op41	resA-resB-resC-resD-resE	experience	Sun et al. (1996)
Op42	narK-fnr	experience	Nakano et al. (1996)
Op43	ydiG-rex	putative
Op44	phoP-phoR	experience	Paul et al. (2004), Pragai et al. (2004), Schau et al. (2004), Puri-Taneja et al. (2006)
Op45	narG-narH-narJ-narI	experience	Cruz Ramos et al. (1995)
Op46	nasD-nasE-nasF	experience	Nakano et al. (1998)
Op47	nasB-nasC-nasD-nasE-nasF	experience	Nakano et al. (1995)
Op48	nrgA-nrgB	experience	Wray et al. (1994)
Op49	sdaAA-sdaAB-recG	putative
Op50	alaR-alaT	putative
Op51	ansA-ansB	experience	Sun et al. (1991)
Op52	asnB-ytnA	putative
Op53	yxbB-yxbA-yxnB-asnH-yxaM	putative
Op54	ywfB-ywfC-ywfD-ywfE-ywfF-ywfG	putative
Op55	aspS-hisS	putative
Op56	panB-panC-panD	putative
Op57	glyQ-glyS	experience	Grundy et al. (2002)
Op58	asd-dapG-dapA	experience	Chen et al. (1993)
Op59	spoVFA-spoVFB-asd-dapG-dapA	experience	Chen et al. (1993)
Op60	hom-thrB-thrC	putative
Op61	tdh-kbl	putative
Op62	ypjD-dapB-mgsA-ypjG	putative
Op63	ykuN-ykuO-ykuP-dapD	putative
Op64	cysH-cysP-sat-cysC-ylnD-ylnE-ylnF	experience	Mansilla et al. (2000)
Op65	yitB-yitA-yisZ	experience
Op66	cysJ-cysI	experience	Guillouard et al. (2002)
Op67	gltX-cysE-cysS	experience	Gagnon et al. (1994)
Op68	yrrT-mtnN-yrhA-yrhB	experience	Hullo et al. (2007)
Op69	metI-metC	experience	Auger et al. (2002)
Op70	mtnK-mtnA	experience	Sekowska et al. (2002), Ashida et al (2003)
Op71	mtnV-mtnW-mtnX-mtnB-mtnZ	experience	Sekowska et al. (2002)
Op72	mtnW-mtnX-mtnY-mtnZ	experience	Sekowska et al. (2002)
Op73	speE-speB	putative
Op74	ytmI-tcyJ-tcyK-tcyL-tcyM-tcyN-ytmO-ytnI-ytnJ-ribR-ytnL-ytnM	experience	Burguiere et al. (2005)
Op75	tcyA-tcyB-tcyC	experience	Burguiere et al. (2004)
Op76	metN-metP-metQ	experience	Hullo et al. (2003)
Op77	ssuA-ssuB-ssuC-ssuD	experience
Op78	ilvB-ilvH-ilvC-leuA-leuB-leuC-leuD	experience	Grandoni et al. (1992), Garrity et al. (1994), Molle et al. (2003), Mader et al. (2004), Tojo et al. (2005)
Op79	ilvB-ilvH-ilvC	experience
Op80	valS-folC	experience	Luo et al. (1997)
Op81	ptb-bcd-buk-lpdV-bkdAA-bkdAB-bkdB	experience	Debarbouille et al. (1999)
Op82	ilvA-ypmP	putative
Op83	glnR-glnA	experience	Brown et al. (1996)
Op84	codV-clpQ-clpY-codY	experience	Slack et al. (1995)
Op85	glsA-glnK	experience	Satomura et al. (2005)
Op86	glnK-glnL	experience	Satomura et al. (2005)
Op87	glnQ-glnH-glnM-glnP	putative
Op88	gltA-gltB	experience	Bohannon et al. (1989)
Op89	gatC-gatA-gatB	experience	Curnow et al. (1997)
Op90	hisZ-hisG-hisD-hisB-hisH-hisA-hisF-hisI	experience	Chapman et al. (1969)
Op91	hutP-hutH-hutU-hutI-hutG-hutM	experience	Oda et al. (1988)
Op92	trpE-trpD-trpC-trpF-trpB-trpA-aroJ-tyrA-aroE	experience	Gollnick et al. (2005)
Op93	aroJ-tyrA-aroE	experience	Henner et al. (1986)
Op94	aroF-aroB-aroH	putative
Op95	pheB-pheA	putative
Op96	yqeG-yqeH-aroD-yqeI-yqeJ-yqeK-yqeL-yqeM	putative
Op97	pheS-pheT	experience	Brakhage et al. (1989)
Op98	pabB-trpG-pabC-sul-folB-folK-yazB-yacF	experience	Yakhnin et al. (2006)
Op99	mtrA (TRAP)-mtrB	experience	Gollnick et al. (1990)
Op100	rtpLP-rtpA-ycbK	experience	Sarsero et al. (2000)
Op101	argC-argJ-argB-argD-carA-carB-argF	experience
Op102	argG-argH-ytzD	putative
Op103	ywiB-argS	putative
Op104	ahrC-recN	putative
Op105	exoA-ccpB	putative
Op106	rocA-rocB-rocC	experience	Ali et al. (2003)
Op107	rocD-rocE-rocF	experience	Gardan et al. (1995)
Op108	proB-proA	putative
Op109	putB-putC-putP	putative
Op110	pyrR-pyrP-pyrB-pyrC-pyrAA-pyrAB-pyrK-pyrD-pyrF-pyrE	experience	Turner et al. (1994)
Op111	purE-purK-purB-purC-purS-purQ-purL-purF-purM-purN-purH-purD	experience	Ebbole et al. (1987)
Op112	purE-purK-purB-purC-purS-purQ-purL-purF	putative
Op113	pyrR-pyrP	experience	Turner et al. (1994)
Op114	purR-yabJ	experience	Rappu et al. (1999)
Op115	gcaD-prs-ctc	experience	Hilden et al. (1995)
Op116	pucF-pucG	experience	Schultz et al. (2001)
Op117	pucA-pucB-pucC-pucD-pucE	experience	Schultz et al. (2001)
Op118	pucJ-pucK-pucL-pucM	experience	Schultz et al. (2001)
Op119	yacA-hprT	putative
Op120	yrvE-apt	putative
Op121	xpt-pbuX	experience	Johansen et al. (2003)
Op122	pyrH-frr	putative
Op123	cmk-rpsA	experience	Danchin (1997)
Op124	adk-map	putative
Op125	ylzA-gmk-yloH	putative
Op126	yaaO-tmk	putative
Op127	thyB-dfrA-ypkP	putative
Op128	comEA-comEB-comEC	putative
Op129	yncE-dut	putative
Op130	yrrM-yrrN-yrrO-udk	putative
Op131	cdd-era	experience
Op132	nrdI-nrdE-nrdF-ymaB	experience	Hartig et al. (2006)
Op133	nrdI-nrdE-nrdF	putative
Op134	dra-nupC-pdp	experience	Saxild et al. (1996)
Op135	dgk-dck	putative
Op136	drm-punA	experience	Schuch et al. (1999)
Op137	ureA-ureB-ureC	experience	Branderburg et al. (2002)
Op138	relA-yrvI	experience	Wendrich et al. (1997)
Op139	ptsG-ptsH-ptsI	experience	Stulke et al (1997)
Op140	fruR-fruB-fruA	experience
Op141	malA-yfiA-malP	experience	Yamamoto et al. (2001)
Op142	levD-levE-levF-levG-sacC	experience	Martin-Verstraete et al. (1995)
Op143	manR-manP-manA	putative
Op144	mtlA-mtlD
Op145	licA-licB-licC-licH	experience	Tobisch et al. (1997)
Op146	dctS-dctS-dctP	experience	Asai et al. (2000)
Op147	citM-yflN	experience	Yamamoto et al. (2000)
Op148	citS-citT-yflP	putative
Op149	cimH-yxkI-yxzE	putative
Op150	treP-treA-treR	experience	Schock et al. (1996)
Op151	mmsA-iolB-iolC-iolD-iolE-iolF-idh-iolH-iolI-fbaB	experience	Yoshida et al. (1997)
Op152	iolR-iolS	experience	Yoshida et al. (1997)
Op153	kdgR-kdgK-kdgA-kdgT	experience	Pujic et al. (1998)
Op154	rbsR-rbsK-rbsD-rbsA-rbsC-rbsB	experience	Strauch et al. (1995)
Op155	galK-galT	putative
Op156	glgB-glgC-glgD-glgA-glgP	experience	Kiel et al. (1994)
Op157	sacP-sacA-ywdA	experience	Arnaud et al. (1992)
Op158	ydhQ-ydhR-ydhS-ydhT	putative
Op159	sacX-sacY	experience	Crutz et al. (1992)
Op160	bglP-bglH	experience	Le Coq et al. (1995)
Op161	licS-licT	experience	Schnetz et al. (1996)
Op162	bglA-yyze	putative
Op163	glpF-glpK	experience	Beijer et al. (1993)
Op164	yhxA-glpP	putative
Op165	glpT-glpQ	experience	Nilsson et al. (1994)
Op166	xylA-xylB	experience	Gartner et al. (1988)
Op167	araA-araB-araD-araL-araM-araN-araP-araQ-abfA	experience	Sa-Nogueira et al. (1997c)
Op168	gutB-gutP	experience	Ye et al. (1994)
Op169	ytrA-ytrB-ytrC-ytrD-ytrE-ytrF	experience	Yoshida et al. (2000)
Op170	uxaC-yjmB-yjmC-yjmD-uxuA-yjmF-exuT-exuR-uxaB-uxaA	experience	Mekjian et al. (1999)
Op171	yjmC-yjmD-uxuA-yjmF-exuT-exuR-uxaB-uxaA	experience	Mekjian et al. (1999)
Op172	yvdE-yvdF-mdxE-mdxF-mdxG-yvdJ-yvdK-malL-pgcM	experience	Schonert et al. (2006)
Op173	yxkF-msmX	putative
Op174	kduI-kduD	experience	Lin et al. (2007)
Op175	degS-degU	experience	Msadek et al. (1990)
Op176	ccpN-yqfL	experience	Servant et al. (2005)
Op177	yycF-yycG-yycH-yycI-yycJ-yyxA	experience	Howell et al. (2006)
Op178	accD-accA
Op179	accB-accC-yqhY
Op180	fapR-plsX-fabD-fabG	experience	Morbidoni et al (1996)
Op181	fabHA-fabF
Op182	fabL-sspE
Op183	fadR-fadB-etfB-etfA	experience	Matsuoka et al (2007)
Op184	fadH-fadG	experience	Matsuoka et al (2007)
Op185	fadN-fadA-fadE	experience	Matsuoka et al (2007)
Op186	fadF-acdA-rpoE	experience	Matsuoka et al (2007)
Op187	yhfU-yhfT-yhfS	putative
Op188	hprK-lgt-yvoD-yvoE-yvoF	putative
Op189	ptsH-ptsI	experience	Stulke et al (1997)
Op190	gcvT-gcvPA-gcvPB	experience	Mandal et al (2004b)
Op191	bkdR-ptb-bcd-buk-lpdV-bkdAA-bkdAB-bkdB	experience	Nickel et al (2004)
Op192	usd-spoIIID	putative
Op193	usd-spoIIID-mbl	putative
Op194	usd-spoIIID-mbl-flhO-flhP	putative
Op195	spoIIGA-sigE-sigG	experience	Sun et al., (1991)
Op196	spoIIAA-spoIIAB-sigF	experience	Wu et al (1991)
Op197	dacF-spoIIAA-spoIIAB-sigF	experience	Schuch et al (1994)
Op198	rsbR-rsbS-rsbT-rsbU-rsbV-rsbW-sigB-rsbX	experience	Kalman et al (1990)
Op199	rsbV-rsbW-sigB-rsbX	experience	Wise et al (1995)
Op200	spoIVFA-spoIVFB	experience	Piggot et al (2001)
Op201	yqxD-dnaG-sigA	experience
Op202	dnaG-sigA	experience
Op203	flgB-flgC-fliE-fliF-fliG-fliH-fliI-fliJ-ylxF-fliK-ylxG-flgE-fliL-fliM-fliY-cheY-fliZ-fliP-fliQ-fliR-flhB-flhA-flhF-ylxH-cheB-cheA-cheW-cheC-cheD-sigD-ylxL	experience
Op204	sigD-ylxL	experience

## Sheet: acronym
Acronym	Metabolite name
2ABY	2-aminobutyrate
2BUT	2,3-butandione
2G3P	2,3-diphosphoglycerate
AC	acetate
ACCOA	acetyl-coA
ACPH	acetyl-phosphate
ACTO	acetoin
ACTOext	extracellular acetoin
ADE	adenine
ADEext	extracellular adenine
AKG	2-oxoglutarate
ALTA	allantoate
ALTO	allantoin
ALTOext	extracellular allantoin
ARA	L-arabinose
ARAext	extracellular arabinose
ARBText	extracellular arbutin
ARG	arginine
ASN	asparagine
ASP	aspartate
ASPext	extracellular aspartate
BS	binding site
CDX5P	1-(2-carboxyphenylamino)-1-deoxyribulose 5-phosphate
CELext	extracellular cellobiose
CHO	chorismate
CIT	citrate
CIText	extracellular citrate
CTR	citrulline
CYS	cysteine
CYSTIext	extracellular cystine
CytC	cytochrome C
CYText	extracellular cytidine
DCY	decoyinine
dCYT	deoxycytidine
DKG6P	2-deoxy-5-keto-D-gluconic-acid-6-phosphate
DPC	dipicolinate
dR5P	deoxyribose-5-phosphate
dURIext	extracellular deoxyuridine
F2BP	D-fructose-2,6-bisphosphate
FBP	D-fructose-1,6-bisphosphate
FRUext	extracellular fructose
FUM	fumarate
FUMext	extracellular fumarate
G3P	glyceraldehyde-3-phosphate
G6P	glucose-6-phosphate
GALext	extracellular galactose
GALTU	galacturonate
GALTUext	extracellular galacturonate
GBP	beta-D-glucose-1,6-biphosphate
GLN	glutamine
GLNext	extracellular glutamine
GLO3P	glycerol-3-phosphate
GLO3Pext	extracellular glycerol-3-phosphate
GLOext	extracellular glycerol
GLT	glutamate
GLText	extracellular glutamate
GLUCext	extracellular glucose
GLUCUext	extracellular glucuronate
GLX	glyoxylate
GLY	glycine
GNT	gluconate
GNText	extracellular gluconate
GUA	guanine
GUAext	extracellular guanine
HIS	histidine
HPrHis15P	HPr-His15-phosphate
HXTH	hypoxanthine
HXTHext	extracellular hypoxanthine
ILE	isoleucine
ILEext	extracellular isoleucine
INOext	extracellular inosine
KDG	2-keto-3-deoxygluconate
KDGext	extracellular 2-keto-3-deoxygluconate
LCT	lactate
LCText	extracellular lactate
LEU	leucine
LEUext	extracellular leucine
LICext	extracellular lichenan
LYS	lysine
M6P	D-maltose-6-phosphate
MACOA	malonyl-CoA
MAL	malate
MALext	extracellular malate
MALText	extracellular maltose
MALXext	extracellular maltodextrin
MANext	extracellular mannose
MANIext	extracellular mannitol
MDMP	meso-diaminopimelate
MET	methionine
METext	extracellular methionine
MKH2	menaquinone
NDP	nucleosides diphosphate
NITRAext	extracellular nitrate
NITRIext	extracellular nitrite
NTP	nucleosides triphosphate
O2	dioxygen
OAA	oxaloacetate
OAS	O-acetyl-L-serine
ORN	ornithine
ORO	orotate
Pi	phosphate
PACOA	Palmytoyl-coA
PEP	phosphoenolpyruvate
PHE	phenylalanine
PRE	prephenate
PRO	proline
PROext	extracellular proline
PYR	pyruvate
RIBext	extracellular ribose
SALext	extracellular salicin
SAM	S-adenosyl-L-methionine
SER	serine
SOR	sorbitol (glucitol)
SORext	extracellular sorbitol (glucitol)
SUCC	succinate
SUCCext	extracellular succinate
SUCext	extracellular sucrose
SULext	extracellular sulfate
SULFOext	extracellular sulfonate
T6P	D-trehalose-6-phosphate
THR	threonine
THY	thymidine
TPP	thiamine diphosphate
TREext	extracellular trehalose
TRI	triclosan
TRP	tryptophan
TRPext	extracellular tryptophan
TYR	tyrosine
URA	urate
URAext	extracellular urate
URCext	extracellular uracil
URIext	extracellular uridine
VAL	valine
VALext	extracellular valine
XTHext	extracellular xanthine
XYL	xylose
XYLext	extracellular xylose
Protein acronym Protein	Complete name
ACP	acyl-carrier-protein
CysK	cysteine synthase
DctS	C4-dicarboxylate sensor kinase (DctS/DctR)
DegS	two-component sensor kinase (DegS/DegU)
GlnA	glutamine synthase
GlnK	two-component sensor kinase (GlnK/GlnL)
GlpK	glycerol kinase
HPr	phosphocarrier protein HPr
MalK	two-component sensor kinase (MalK/MalR)
PhoR	two-component sensor kinase (PhoR/PhoP)
ResE	two-component sensor kinase (ResE/ResD)
RocG	glutamate dehydrogenase
RtpA	anti-TRAP protein
TRAP	TRAP protein
YycG	two-component sensor kinase (YycG/YycF)

## Sheet: genes
Prediction and validation of of genes required for growth in minimal medium + glucose: (NH3 is the nitrogen source, sulfate is the sulfur source) + all necessary ions
Prediction and validation of of genes required for growth in rich medium: glucose + all amino acids + (deoxy)-nucleosides + nucleobases + acetate + branched short-chain carboxylic acids + all necessary ions
Genes	Prediction MM	Prediction LB	Validation on MM	Validation on LB	Reference for MM validation	Commentary
				Kobayashi et al. (2003)
glcK	not required	not required		validated
pgi	not required	not required	validated	validated	Fischer and al (2005)
pfk	required	required	validated	validated	Fischer and al (2005)
fbp	not required	not required	validated	validated	Fischer and al (2005)
fbaA	required	required	validated	validated	Fischer and al (2005)
tpiA	required	required	validated	validated	Fischer and al (2005)
gapA	not required	not required	validated	validated	Fillinger et al (2000)
gapB	not required	not required	validated	validated	Fillinger et al (2000)
pgk	required	required	validated	validated	Fischer and al (2005)
pgm	required	required	validated	validated	Fischer and al (2005)
eno	required	required	validated	validated	Fischer and al (2005)
pykA	required	not required		validated
zwf	not required	not required	validated	validated	Zamboni et al (2005), Fischer and al (2005)
gdh	not required	not required		validated
ycdF	not required	not required		validated
gntK	not required	not required		validated
yqjI (gndA)	not required	not required	validated	validated	Zamboni et al (2004), Fischer and al (2005)
gntZ	not required	not required	validated	validated	Zamboni et al (2004), Fischer and al (2005)
yqeC	not required	not required	validated	validated	Zamboni et al (2004), Fischer and al (2005)
rpe	not required	not required		validated
ywlF	required	not required	validated	validated	Fischer and al (2005)
tkt	required	required	validated	validated	Fischer et. al (2005)
ywjH	not required	not required		validated
pycA	required	not required	validated	validated	Fischer and al (2005)
citZ	not required	not required		validated
citA	not required	not required		validated
mmgD	not required	not required		validated
citB	required	not required		validated
icd	required	not required		validated
odhA	not required	not required	validated	validated	Fischer and al (2005)
odhB	not required	not required		invalidated	Kobayashi and al (2003)
sucC	not required	not required		validated
sucD	not required	not required		validated
sdhA	not required	not required		validated
sdhB	not required	not required		validated
sdhC	not required	not required	validated	validated	Fischer and al (2005)
citG	not required	not required		validated
mdh	not required	not required	validated	validated	Fischer and al (2005)
pckA	not required	not required	validated	validated	Fischer and al (2005)
malS	not required	not required	validated	validated	Fischer and al (2005)
ytsJ	not required	not required		validated
ywkA (maeA)	not required	not required		validated
mleA	not required	not required		validated
ldh	not required	not required		validated
pdhA	required	not required	validated	invalidated	Kobayashi and al (2003)
pdhB	required	not required		validated	Kobayashi and al (2003)
pdhC	required	not required		validated	Kobayashi and al (2003)
pdhD	required	not required		validated	Kobayashi and al (2003)
pta	not required	not required		validated
ackA	not required	not required		validated
acsA	not required	not required		validated
alsS	not required	not required		validated
alsD	not required	not required		validated
ywdH	not required	not required		validated
ycbD	not required	not required		validated
aldX	not required	not required		validated
aldY	not required	not required		validated
dhaS	not required	not required		validated
adhB	not required	not required	validated	validated	Fischer and al (2005)
gbsB	not required	not required		validated
yogA	not required	not required		validated
adhA	not required	not required		validated
acuA	not required	not required		validated
acuB	not required	not required		validated
acuC	not required	not required		validated
acoA	not required	not required	validated	validated	Fischer and al (2005)
acoB	not required	not required	validated	validated	Fischer and al (2005)
acoC	not required	not required	validated	validated	Fischer and al (2005)
acoL	not required	not required	validated	validated	Fischer and al (2005)
ydaP	not required	not required		validated
ndhF	not required	not required	validated	validated	Fischer and al (2005)
ndh (yjlD)	not required	not required	validated	validated	Fischer and al (2005)
yumB	not required	not required		validated
yutJ	not required	not required	validated	validated	Fischer and al (2005)
qoxA	not required	not required	validated	validated	Winstedt et al (2000)
qoxB	not required	not required	validated	validated	Winstedt et al (2000)
qoxC	not required	not required	validated	validated	Winstedt et al (2000)
qoxD	not required	not required	validated	validated	Winstedt et al (2000)
cydA	not required	not required	validated	validated	Winstedt et al (2000), Fischer and al (2005)
cydB	not required	not required	validated	validated	Winstedt et al (2000), Fischer and al (2005)
cydC	not required	not required	validated	validated	Winstedt et al (2000), Fischer and al (2005)
cydD	not required	not required	validated	validated	Winstedt et al (2000), Fischer and al (2005)
ythA	not required	not required	validated	validated	Winstedt et al (2000)
ythB	not required	not required	validated	validated	Winstedt et al (2000)
qcrA	not required	not required		validated
qcrB	not required	not required		validated
qcrC	not required	not required		validated
ctaC	not required	not required	validated	validated	Winstedt et al (2000)
ctaD	not required	not required	validated	validated	Winstedt et al (2000)
ctaE	not required	not required	validated	validated	Winstedt et al (2000)
ctaF	not required	not required	validated	validated	Winstedt et al (2000)
atpA	not required	not required	validated	validated	Santana et al (1994)
atpB	not required	not required	validated	validated	Santana et al (1994)
atpC	not required	not required	validated	validated	Santana et al (1994)
atpD	not required	not required	validated	validated	Santana et al (1994)
atpE	not required	not required	validated	validated	Santana et al (1994)
atpF	not required	not required	validated	validated	Santana et al (1994)
atpG	not required	not required	validated	validated	Santana et al (1994)
atpH	not required	not required	validated	validated	Santana et al (1994)
atpI	not required	not required	validated	validated	Santana et al (1994)
ppaC	required	required		validated
ctaA	not required	not required		validated
ctaB	not required	not required		validated
narG	not required	not required		validated
narH	not required	not required		validated
narJ	not required	not required		validated
narI	not required	not required		validated
nasD	not required	not required	validated	validated	Ogawa et al (1995)
nasE	not required	not required	validated	validated	Ogawa et al (1995)
nasB	not required	not required	validated	validated	Ogawa et al (1995)
nasC	not required	not required	validated	validated	Ogawa et al (1995)
amyE	not required	not required		validated
yvdF	not required	not required		validated
malL	not required	not required		validated
yvdK	not required	not required		validated
pgcM	not required	not required		validated
fruB	not required	not required		validated
ydhR	not required	not required		validated
ydjE	not required	not required		validated
sacA	not required	not required		validated
galK	not required	not required		validated
galT	not required	not required		validated
galE	not required	not required	validated	validated	Fischer and al (2005)
gtaB	not required	not required		validated
yhxB	not required	not required		validated
malA	not required	not required		validated
manA	not required	not required		validated
pmi	not required	not required	validated	validated	Fischer and al (2005)
mtlD	not required	not required	validated	validated	Fischer and al (2005)
licH	not required	not required		validated
bglA	not required	not required		validated
treA	not required	not required	validated	validated	Fischer and al (2005)
iolG	not required	not required		validated
iolE	not required	not required		validated
iolD	not required	not required		validated
iolC	not required	not required		validated
iolJ	not required	not required		validated
mmsA	not required	not required		validated
gutB	not required	not required		validated
kdgK	not required	not required		validated
kdgA	not required	not required		validated
uxaC	not required	not required		validated
uxaB	not required	not required		validated
uxaA	not required	not required		validated
uxuB	not required	not required		validated
uxuA	not required	not required		validated
kduI	not required	not required		validated
kduD	not required	not required		validated
rbsK	not required	not required		validated
xylA	not required	not required		validated
xylB	not required	not required		validated
araA	not required	not required		validated
araB	not required	not required		validated
araD	not required	not required		validated
glgD	not required	not required		validated
glgC	not required	not required		validated
glgA	not required	not required		validated
glgB	not required	not required		validated
glgP	not required	not required		validated
glpD	not required	not required		validated
glpK	not required	not required		validated
ptsG	not required	not required		validated
glcU	not required	not required		validated
glcP	not required	not required	validated	validated	Fischer and al (2005)
fruA	not required	not required		validated
levD	not required	not required		validated
levE	not required	not required		validated
levF	not required	not required		validated
levG	not required	not required		validated
sacP	not required	not required		validated
malP	not required	not required	validated	validated	Fischer and al (2005)
mdxE	not required	not required		validated
mdxF	not required	not required		validated
mdxG	not required	not required		validated
msmX	not required	not required		validated
manP	not required	not required	validated	validated	Fischer and al (2005)
mtlA	not required	not required		validated
treP	not required	not required		validated
iolF	not required	not required		validated
iolT	not required	not required		validated
gutP	not required	not required	validated	validated	Fischer and al (2005)
kdgT	not required	not required		validated
exuT	not required	not required		validated
bglP	not required	not required		validated
licA	not required	not required		validated
licB	not required	not required		validated
licC	not required	not required		validated
gntP	not required	not required		validated
rbsA	not required	not required		validated
rbsB	not required	not required		validated
rbsC	not required	not required		validated
rbsD	not required	not required		validated
araP	not required	not required		validated
araQ	not required	not required		validated
araE	not required	not required		validated
glpF	not required	not required		validated
glpT	not required	not required		validated
ytrB	not required	not required		validated
ytrC	not required	not required		validated
ytrD	not required	not required		validated
ytrE	not required	not required		validated
ytrF	not required	not required		validated
dctP	not required	not required		validated
citM	not required	not required		validated
citH	not required	not required	validated	validated	Fischer and al (2005)
cimH	not required	not required		validated
maeN	not required	not required	validated	validated	Fischer and al (2005)
yflS	not required	not required		validated
mleN	not required	not required		validated
lctP	not required	not required		validated
nasA	not required	not required	validated	validated	Ogawa et al (1995)
nirC	not required	not required		validated
narK	not required	not required		validated
nrgA	not required	not required		validated
nrgB	not required	not required		validated
glnT	not required	not required		validated
glnQ	not required	not required		validated
glnH	not required	not required		validated
glnM	not required	not required		validated
glnP	not required	not required		validated
gltP	not required	not required		validated
gltT	not required	not required		validated
cysP	not required	not required	validated	validated	Fischer and al (2005)
tcyP	not required	not required		validated
tcyA	not required	not required		validated
tcyB	not required	not required		validated
tcyC	not required	not required		validated
tcyJ	not required	not required		validated
tcyK	not required	not required		validated
tcyL	not required	not required		validated
tcyM	not required	not required		validated
tcyN	not required	not required		validated
metN	not required	not required		validated
metP	not required	not required		validated
metQ	not required	not required		validated
yhdG	not required	not required		validated
ssuA	not required	not required		validated
ssuB	not required	not required		validated
ssuC	not required	not required		validated
trpP	not required	not required		validated
putP	not required	not required		validated
opuE	not required	not required		validated
pbuE	not required	not required		validated
nupG	not required	not required		validated
pbuG	not required	not required		validated
pbuX	not required	not required		validated
nupC	not required	not required		validated
pyrP	not required	not required		validated
pucK	not required	not required		validated
pucJ	not required	not required		validated
pucI	not required	not required		validated
gltA	required	not required		validated
gltB	required	not required		validated
glnA	required	not required	validated	validated	Blencke et al (2005)
rocG	not required	not required		validated
gudB	not required	not required		validated
glsA	not required	not required		validated
gltX	required	required		validated
gatA	required	required		validated
gatB	required	required		validated
gatC	required	required		validated
aspB	not required	not required		validated
ywfG	not required	not required		validated
yhdR	not required	not required		validated
ansB	not required	not required		validated
ansA	not required	not required		validated
ansZ	not required	not required		validated
asnB	not required	not required		validated
asnH	not required	not required	validated	validated	Fischer and al (2005)
asnO	not required	not required		validated
panD	required	not required		validated
asnS	required	required		validated
aspS	required	required		validated
alaT	required	not required	validated	validated	Belitsky, 2001
ald	not required	not required		validated
alr	required	required		validated
dat	not required	not required		validated
alaS	required	required		validated
serA	required	not required		validated
serC	required	not required		validated
sdaAA	not required	not required		validated
sdaAB	not required	not required		validated
glyA	required	required		validated
serS	required	required		validated
glyQ	required	required		validated
glyS	required	required		validated
dapG	not required	not required		validated
lysC	not required	not required		validated
yclM	not required	not required		validated
asd	required	required		validated
hom	required	not required		validated
thrB	required	not required		validated
thrC	required	not required		validated
dapA	required	required		validated
spoVFA	not required	not required		validated
spoVFB	not required	not required		validated
dapB	required	required		validated
dapD (ykuQ)	required	required		validated
patA	not required	not required		validated
dapE	required	required		invalidated		ykuR is essential in LB. Maybe ykuR corresponds to dapE, it is similar to deacetylases
dapF	required	required		validated
lysA	required	not required		validated
thrZ	not required	not required		validated
thrS	not required	not required		validated
lysS	required	required		validated	Kobayashi and al (2003)
tdh	not required	not required		validated
kbl	not required	not required		validated
metA	required	not required	validated	validated	Fischer and al (2005)
metI	required	not required		validated
metC	not required	not required		validated
patB	not required	not required		validated
metE	required	not required		validated
metK	required	required		validated
mtnN	not required	not required	validated	validated	Sekowska et al (1999)	poor growth
luxS	not required	not required	validated	validated	Hullo et al (2007)
speD	not required	not required	validated	validated	Sekowska et al (1998)
speE	not required	not required	validated	validated	Sekowska et al (1998)
mtnK	not required	not required		validated
mtnY	not required	not required		validated
mtnW	not required	not required		validated
mtnX	not required	not required		validated
mtnZ	not required	not required		validated
mtnV	not required	not required		validated
metS	required	required		validated
fmt	required	required		validated
sat	required	not required		validated
yitA	not required	not required		validated
cysH	required	not required	validated	validated	Mansilla et al (1997)
yitB	not required	not required		validated
cysC	required	not required		validated
yisZ	not required	not required		validated
cysJ	required	not required	validated	validated	Guillouard et al (2002)
cysI	required	not required	validated	validated	Guillouard et al (2002)
ylnD	required	not required		validated
ylnF	required	not required		validated
ssuD	not required	not required		validated
cysE	required	not required		validated
yrhA	not required	not required	validated	validated	Hullo et al (2007)
yrhB	not required	not required	validated	validated	Hullo et al (2007)
cysK	not required	not required	validated	validated	Hullo et al (2007)
yubC	not required	not required		validated
cysS	required	required		validated
bkdAA	required	not required	validated	validated	Willecke et al (1971)
bkdAB	required	not required	validated	validated	Willecke et al (1971)
bkdB	required	not required	validated	validated	Willecke et al (1971)
lpdV	required	not required	validated	validated	Willecke et al (1971)
ilvA	required	not required		validated
ilvB	not required	not required		validated
ilvH	not required	not required		validated
ilvC	required	not required		validated
ilvD	required	not required		validated
ywaA	not required	not required		validated
ybgE	not required	not required		validated
bcd	not required	not required		validated
ileS	required	required		validated
valS	required	required		validated
leuA	required	not required	validated	validated	Fischer and al (2005)
leuC	required	not required		validated
leuD	required	not required		validated
leuB	required	not required		validated
leuS	required	required		validated
carB	not required	not required		validated
carA	not required	not required		validated
argJ	required	not required		validated
argB	required	not required		validated
argC	required	not required		validated
argD	required	not required		validated
argF	required	not required		validated
argG	required	not required		validated
argH	required	not required		validated
argS	required	required		validated
rocF	not required	not required		validated
rocD	not required	not required		validated
rocA	not required	not required		validated
putC	not required	not required		validated
putB	not required	not required		validated
speA	not required	not required	validated	validated	Sekowska et al (1998)
speB	not required	not required	validated	validated	Sekowska et al (1998)
proB	not required	not required		validated
proJ	not required	not required		validated
proA	required	not required		validated
proG	not required	not required		validated
proH	not required	not required		validated
proI	not required	not required		validated
proS	required	required		validated
hisG	required	not required		validated
hisI	required	not required		validated
hisA	required	not required		validated
hisH	required	not required	validated	validated	Fischer and al (2005)
hisF	required	not required		validated
hisB	required	not required	validated	validated	Fischer and al (2005)
aroJ	required	not required		validated
hisJ	required	not required		validated
hisD	required	not required		validated
hisS	required	required		validated
hutH	not required	not required		validated
hutU	not required	not required		validated
hutI	not required	not required		validated
hutG	not required	not required		validated
aroA	required	not required		validated
aroB	required	not required		validated
aroC	required	not required		validated
aroD	required	not required		validated
aroK	required	not required		validated
aroE	required	not required		validated
aroF	required	not required		validated
trpE	required	not required		validated
trpG	required	not required		validated
trpD	required	not required		validated
trpF	required	not required		validated
trpC	required	not required		validated
trpA	required	not required		validated
trpB	required	not required		validated
aroH	not required	not required		validated
pheA	required	not required		validated
tyrA	required	not required		validated
trpS	required	required		validated
pheS	required	required		validated
pheT	required	required		validated
tyrS	not required	not required		invalidated	Kobayashi and al (2003)
tyrZ	not required	not required		validated
prs	required	required		validated
purF	required	not required		validated
purD	required	not required		validated
purN	not required	not required		validated
purT	not required	not required		validated
purL	required	not required		validated
purQ	required	not required		validated
purM	required	not required	validated	validated	Fischer and al (2005)
purE	required	not required		validated
purK	required	not required		validated
purC	required	not required		validated
purB	required	not required		validated
purH	required	not required		validated
purA	required	not required	validated	validated	Fischer and al (2005)
guaB	required	not required		invalidated
guaA	required	not required		validated
guaC	not required	not required		validated
pyrAA	not required	not required		validated
pyrAB	not required	not required		validated
pyrB	required	not required		validated
pyrC	required	not required		validated
pyrK	required	not required		validated
pyrD	required	not required		validated
pyrE	required	not required		validated
pyrF	required	not required		validated
pyrH	not required	not required		validated
cmk	required	not required		invalidated
adk	required	required		validated
gmk	required	required		validated
tmk	required	required	validated	validated	Fischer and al (2005)
ndk	required	required		invalidated
thyA	not required	not required		validated
thyB	not required	not required		validated
comEB	not required	not required		validated
pyrG	required	not required		invalidated
dut	not required	not required		validated
yosS	not required	not required		validated
relA	not required	not required		validated
nrdE	required	not required		invalidated
nrdF	required	not required		invalidated
nrdI (ymaA)	required	not required		invalidated
upp	not required	not required		validated
pyrR	not required	not required		validated
hprT	not required	required		validated		disturbance in Gbox regulation
apt	not required	not required		validated
xpt	not required	not required	validated	validated	Fischer and al (2005)
udk	not required	not required	validated	validated	Fischer and al (2005)
tdk	not required	not required	validated	validated	Fischer and al (2005)
dck	not required	not required		validated
dgk	not required	not required		validated
deoD	not required	not required	validated	validated	Fischer and al (2005)
punA	not required	not required		validated
pdp	not required	not required		validated
cdd	not required	not required	invalidated	validated	Fischer and al (2005)
drm	not required	not required		validated
dra	not required	not required		validated
ade	not required	not required		validated
gde	not required	not required		validated
pucA	not required	not required	validated	validated	Schultz et al (2001)
pucB	not required	not required	validated	validated	Schultz et al (2001)
pucC	not required	not required	validated	validated	Schultz et al (2001)
pucD	not required	not required	validated	validated	Schultz et al (2001)
pucE	not required	not required	validated	validated	Schultz et al (2001)
pucL	not required	not required	validated	validated	Schultz et al (2001)
pucM	not required	not required	validated	validated	Schultz et al (2001)
pucH	not required	not required	validated	validated	Schultz et al (2001)
pucF	not required	not required	validated	validated	Schultz et al (2001)
pucG	not required	not required	validated	validated	Schultz et al (2001)
ureA	not required	not required		validated
ureB	not required	not required		validated
ureC	not required	not required		validated
trxB	not required	not required	invalidated	invalidated	Fischer and al (2005)
yumC	not required	not required		invalidated
ycgT	not required	not required		validated
accA	required	required		validated
accB	required	required		validated
accC	required	required	validated	validated	Fischer and al (2005)
accD	required	required		validated
fabHA	not required	not required		validated
fabHB	not required	not required		validated
fabF	required	required		validated
fabD	required	required		validated
fabG	required	required		validated
fabI	not required	not required		validated
fabL	not required	not required		validated
ywpB	not required	not required		validated
ycsD	not required	not required		validated
acpA	required	required		validated
acpS	required	required		validated
lcfA	not required	not required		validated
lcfB	not required	not required		validated
yhfT	not required	not required		validated
fadE	not required	not required		validated
acdA	not required	not required		validated
fadA	not required	not required		validated
fadB	not required	not required		validated
fadN	not required	not required		validated
yhfS	not required	not required		validated
mmgA	not required	not required		validated
mmgB	not required	not required		validated
mmgC	not required	not required		validated
mmgE	not required	not required		validated
yqiQ	not required	not required		validated
gcvPA	not required	not required		validated
gcvPB	not required	not required		validated
gcvT	not required	not required		validated
ptsH	not required	not required	invalidated	validated	Fischer and al (2005)
ptsI	not required	not required		validated
hprK	not required	not required		validated
crh	not required	not required		validated
yvoE	not required	not required		validated
ypqE	not required	not required		validated
abrB	not required	not required	validated	validated	Fischer and al (2005)
acoR	not required	not required		validated
ahrC	not required	not required		validated
alsR	not required	not required		validated
ansR	not required	not required		validated
araR	not required	not required		validated
arfM	not required	not required		validated
bkdR	not required	not required	validated	validated	Debarbouille et al (1999)
ccpA	required	not required	validated	validated	Fischer and al (2005); Commichau et al. (2007)	a ccpA mutant has high RocG level, which inhibits the gltAB transcription -> a ccpA mutant cannot grow on MM+glucose without glutamate
ccpB	not required	not required		validated
ccpC	not required	not required		validated
ccpN	not required	not required	validated	validated	Fischer and al (2005)
cggR	not required	not required	validated	validated	Fischer and al (2005)
citS	not required	not required		validated
citT	not required	not required		validated
codY	not required	not required		validated
cymR	not required	not required		validated
cysL	required	not required	validated	validated	Guillouard et al (2002)
cysR	not required	not required		validated
dctR	not required	not required		validated
degU	not required	not required	validated	validated	Fischer and al (2005)
degS	not required	not required		validated
deoR	not required	not required		validated
exuR	not required	not required		validated
fapR	not required	not required		validated
fadR	not required	not required		validated
fnr	not required	not required		validated
fruR	not required	not required	validated	validated	Fischer and al (2005)
fur	not required	not required	validated	validated	Fischer and al (2005)
glcT	not required	not required		validated
glnL	not required	not required		validated
glnK	not required	not required		validated
glnR	not required	not required		validated
glpP	not required	not required		validated
gltC	required	not required	validated	validated	Belitsky et al (2000)
glvR (yfiA)	not required	not required		validated
gntR	not required	not required		validated
gutR	not required	not required		validated
hutP	not required	not required		validated
iolR	not required	not required		validated
kdgR	not required	not required		validated
levR	not required	not required		validated
licR	not required	not required		validated
licT	not required	not required		validated
malR	not required	not required		validated
malK	not required	not required	validated	validated	Fischer and al (2005)
perR	not required	not required		validated
phoP	not required	not required		validated
pucR	not required	not required		validated
purR	not required	not required	validated	validated	Fischer and al (2005)
pyrR	not required	not required		validated
rbsR	not required	not required		validated
resD	not required	not required		validated
rex	not required	not required		validated
rocR	not required	not required		validated
rtpA	required	not required		validated
sacT	not required	not required		validated
sacY	not required	not required		validated
spo0A	not required	not required	validated	validated	Fischer and al (2005)
spx (yjbD)	not required	not required		validated
tnrA	not required	not required		validated
TRAP (mtrB)	not required	not required		validated
treR	not required	not required		validated
xylR	not required	not required		validated
ytlI	not required	not required		validated
ytrA	not required	not required		validated
yycF	not required	not required		invalidated	Kobayashi and al (2003)
σL	not required	not required	validated	validated	Fischer and al (2005)
σA	required	required		validated	Kobayashi and al (2003)
σB	not required	not required	validated	validated	Fischer and al (2005)
σD	not required	not required	validated	validated	Fischer and al (2005)
σE	not required	not required		validated
σF	not required	not required		validated
σG	not required	not required		validated
σH	not required	not required		validated
σK	not required	not required		validated
spoIIID	not required	not required		validated
spoVT	not required	not required		validated
gerE	not required	not required		validated

## Sheet: TF
TF	Operon	Condition of Transcription	Condition of Translation	Conditions of "TFon" (= able to bind its target : DNA, RNA)	Reference	Comment
AbrB	AbrB	[σA]*modI(AbrB) OR [σA AND NOT(Spo0A)]*modI(AbrB)		AbrB_on = AbrB	Perego et al. (1988), Strauch et al. (1989), Strauch et al. (1990)	marker of the entry of stationary phase, repressive binding in vitro is highly cooperative
AcoR	acoR	modI(CcpA)		AcoR_on = AcoR	Ali et al. (2001)	not induced by acetoin
AhrC	Op104		NOT(SR1) AND Hfq	AhrC_on = AhrC AND ARG	Miller et al. (1997), Heidrich et al. (2006), Heidrich et al. (2007)	translational regulation by the sRNA SR1. Hfq is required for AhrC mRNA translation. AhrC mRNA bind to Hfq
AlsR	AlsR			AlsR_on = AlsR AND AC	Renna et al. (1993)	AlsR may sense Acetate or pH level via AlsR. AlsR is a LysR, so it shouls repress its own transcription
AnsR	ansR	[ASN]*modI(AnsR)		AnsR_on = AnsR	Sun et al. (1993)	AnsR BS not detected, ASN may be the effector of AnsR
AraR	araR	[σA] *modI(AraR)		AraR_on = AraR AND NOT(ARA)	Sa-Nogueira et al. (1997), Mota et al. (1999)	not induced by glucose, trehalose, ribose or xylose
ArfM	arfM	[σA AND Fnr]*modI(ArfM)		ArfM_on = ArfM	Reents et al. (2006)	ArfM BS not detected
BkdR	Op191	[σ(unk)]		BkdR_on = BkdR	Debarbouille et al. (1999)	unknown effector, could be valine or isoleucine
CcpA	ccpA	[σA]		CcpA_on = CcpA AND HPr_off AND FBP	Seidel et al (2005), Kim et al (2005)	constitutive
CcpB	Op105			CcpB_on = CcpB
CcpC	ccpC	[σA]*modI(CcpA)*modI(CcpC)		CcpC_on = CcpC AND NOT(CIT)	Kim et al (2002)
CcpN	Op176	modA(YqfL)		CcpN_on = CcpN	Servant et al. (2005)	unknown effector. YqfL stimulates transcription of CcpN, but no direct interaction has been shown
CggR	Op2	[σA AND NOT(CggR)]		CggR_on = CggR AND NOT(FBP)	Ludwig, et al (2001), Doan and Aymerich (2003)
CitR	citR	[σA]		CitR = CitR	Jin et al (1994)
CitT	Op148			CitT = CitT AND (CitS AND CIText)	Yamamoto et al. (2000)	two-component system citST
CodY	Op84	[σA]		CodY_on = CodY AND GTP AND (ILE OR VAL)	Slack et al. (1995), Shivers et al. (2004)	could also be regulated by CodY -> Molle et al (2003a)
CymR (yrzC)	yrzC			CymR_on = CymR AND NOT(OAS) AND CysK	Albanesi et al. (2005), Even et al. (2006), Hullo et al. (2007)	constitutive
CysL (ywfK)	cysL	[σA]*modI(CysL)		CysL_on = CysL	Guillouard et al. (2002)	unknown effector
CysR				CysR_on = CysR AND NOT(OAS)		probably CymR
DctR	Op146			DctR_on = DctR AND (DctS AND SUCCext OR FUMext)	Asai et al. (2000)	two-component system dctSR
DegU	Op175	[σA]		DegU_on = DegU AND DegS	Msadek et al. (1990), Kunst et al. (1995)	two-component system degSU. May sense salt concentration (Stimulation by high salt concentration)
DeoR	deoR			DeoR_on = DeoR AND (NOT dR5P)	Zeng et al. (2000)
ExuR	Op170,Op171	[σA AND NOT(ExuR)]*modI(CcpA) OR [σE]		ExuR_on = ExuR AND NOT(GALTU)	Rivolta et al. (1998), Mekjian et al. (1999), Miwa et al. (2000)	LacI-GalR family
FapR	Op180	[σA]*modI(FapR)		FapR_on = FapR AND NOT(MACOA)	Schujman et al (2003), Schujman et al (2006)
FadR (YsiA)	Op183	[σA]*modI(FadR)		FadR_on = FadR AND NOT(C14-C20)	Matsuoka et al (2007)	C14-120 prevent FadR binding. C18 are the most effective, in particular stearoyl-CoA, oleoyl-CoA
Fnr	Op42,fnr	[σA AND Fnr] OR [σA]*modA(ResD)		Fnr_on = Fnr AND NOT(O2)	Nakano et al. (1996), Nakano et al. (2000)	concentration of ResD_on becessary to fnr transcription is higher than the ctaA and nasDE transcription
FruR	Op140	modI(FruR)*modI(CcpA)*modI(Spo0A)		FruR_on = FruR	Miwa et al (2000), Molle et al. (2003b)	cre putative
Fur	fur	[σA]*modI(PerR)		Fur_on = Fur AND Zn2+ AND Fe2+	Herbig et al. (2001)
GerE	gerE	[σK]*modA(SpoIIID)		GerE_on = GerE	Piggot et al (2001)
GlcT				GlcT_on = GlcT AND NOT(PtsG-EIIB-phosphate)	Schmalisch et al (2003)	weak stimulation by HPrHis15P, on PRD2 domain
GlnL	Op86			GlnL_on = GlnL AND (GlnK AND GLNext)	Satomura et al. (2005)	two-component system
GlnR	Op83	[σA] *modI(GlnR)*modI(TnrA)		GlnR_on = GlnR AND GLN	Brown et al. (1996), Zalieckas et al. (2006)	GlnR=strong repression, TnrA=weak repression
GlpP	Op164	modI(CcpA)		GlpP_on = GlpP AND GLO3P	Holmberg et al. (1991), Glatz et al. (1998), Miwa et al. (2000)	putative cre box, no induction with glp operon
GltC	gltC	[σA]*modI(GltC0)		GltC1_on = GltC AND AKG AND NOT(RocG AND GLT)	Picossi et al. (2007), Commichau et al. (2007a)	marginal binding of GltC alone
GltC	gltC	[σA]*modI(GltC0)		GltC2_on = GltC AND GLT AND NOT(RocG AND GLT)	Picossi et al. (2007), Commichau et al. (2007a)	marginal binding of GltC alone
GltC	gltC	[σA]*modI(GltC0)		GltC0_on = GltC AND NOT(RocG AND GLT)	Picossi et al. (2007), Commichau et al. (2007a)	marginal binding of GltC alone
GlvR (yfiA)	Op141	[σA AND NOT(CcpA) AND GlvR]		GlvR_on = GlvR AND M6P	Yamamoto et al. (2001)	induce by maltose (=> M6P is the probable inducer)
GntR				GntR_on = GntR AND NOT(GNT)
GutR	gutR	modI(CcpA)		GutR_on = GutR AND SOR AND NOT(ATP OR GTP OR ADP)	Ye et al. (1994b), Poon et al. (2001), Poon et al. (2001b)	putative cre box. gutR as a specific BS for aTP. sorbitol and ATP increases the life of complex GutR-DNA
HutP	hutP,Op91	[σA]*modI(CcpA)*modI(CodY) *modA(AbrB)		HutP_on = HutP AND HIS AND Mg2+	Wray et al. (1994b), Fisher et al. (1994), Fisher et al. (1996), Kumar et al. (2006)	Mg2+ necessary to bind on DNA
IolR	Op152	[σA AND NOT(IolR)]		IolR_on = IolR AND NOT(DKG6P)	Yoshida et al. (1997), Yoshida et al. (1999b), Miwa et al. (2000), Yoshida et al. (2004)	DeoR family, induced by inositol. Probable effector: DKG6P. Effector is not myo-inositol, 2-inosose, myo-inositol-1P, D-glucoronate. Not tested on glucose.
KdgR	Op153	[σA AND NOT(KdgR)]*modI(CcpA)		KdgR_on = KdgR	Pujic et al. (1998), Miwa et al. (2000), Lin et al. (2007)	induce by galacturonate. KDG is the propable effector
LevR	Op142	[σL AND NOT(CcpA) AND LevR]		LevR_on = LevR AND HPr_on* AND NOT(Lev-EIIB-phosphate)	Martin-Verstraete et al. (1994), Martin-Verstraete et al. (1995), Stulke et al.(1995), Miwa et al. (2001)	induce by extracellular fructose
LicR	licR	[σA]		LicR_on = LicR AND HPr_on* AND NOT(Lic-EIIB-phosphate)	Tobisch et al. (1997), Tobisch et al. (1999)	need phosphorylation of both PRD1 and PRD2 domain for activity by HPrHis15P. LicR has also one EIIA-Lic domain, and could be phosphorylated (inactivated) by LicB or LicA
LicT	Op161	[σA]		LicT_on = LicT AND HPr_on* AND NOT(BglP-EIIB-phosphate)	Schnetz et al. (1996), Lindner et al. (1999), Tortosa et al. (2001), Lindner et al. (2002)	HPrHis15P activates LicT on PRD2.
MalR (YufM)	Op13			MalR_on = MalR AND (MalK AND MALext)	Doan et al (2003)	two-component system MalKR, MalR_on = phosphorylated MalR
PerR	perR	[σA]*modI(PerR)		PerR_on = PerR AND Zn2+ AND (Mn2+ OR (Fe2+ AND NOT(H(2)O(2))) )	Herbig et al. (2001), Lee et al. (2006)
PhoP	Op44	[σA AND NOT(CcpA)] OR [σB] OR [σE] OR [σA]*modA(PhoP) OR [σA]*modA(PhoP) OR [σ(unk)] AND YycF		PhoP_on = PhoP AND (PhoR AND (NOT Pi) AND NOT(MKH2) )	Paul et al. (2004), Pragai et al. (2004), Schau et al. (2004), Puri-Taneja et al. (2006), Howell et al. (2006)	two component system PhoPR
PucR	pucR (yunI)	[σA AND TnrA] *modI(PucR)		PucR_on = PucR AND (ALTO OR URA OR ALTA )	Beier et al. (2002)
PurR	Op114	modI(PurR)		PurR_on = PurR AND NOT(PRPP)	Weng et al. (1995), Shin et al. (1997), Sinha et al. (2003), Rappu et al. (2003)	maybe PurR_on is also dependent on YabJ
PyrR	pyrR, Op110, Op113	{ [σA]*modI(PurR) } AND NOT(PyrR)		PyrR_on = PyrR AND ( UTP OR (NOT(PRPP) AND UMP) )	Lu et al. (1996), Shin et al. (1997)
RbsR	Op154	[σA]*modI(CcpA)*modA(AbrB)		RbsR_on = RbsR	Strauch et al. (1995), Muller et al. (2006)	RbsR can interact with HPr-Ser46-P
ResD	Op40, Op41	[σA]*modI(PhoP) OR [σA]*modA(PhoP)		ResD_on = ResD and ResE	Birkey et al. (1998), Choi et al. (2006)	two component system ResDE, ResD_on = phosphorylated ResD
Rex	Op43			Rex_on = Rex AND NOT(NADH/NAD)	Gyan et al. (2006)
RocR	rocR	[σA]*modI(RocR)		RocR_on = RocR AND (ORN OR CTR)	Gardan et al. (1995), Gardan et al. (1997)	arginine does not induce the RocR regulon
SacT	sacT			SacT_on = SacT AND HPr_on* AND NOT(SacP-EIIB-phosphate)	Arnaud et al. (1992), Arnaud et al. (1996)	constitutive. Activation by HprHis15P on PRD2 domain
SacY	Op159	{ [σA]*modA(DegU) } AND (SacT OR SacY)		SacY_on = SacY AND NOT(SacX-EIIB-phosphate)	Crutz et al. (1992), Tortosa et al. (1995)	no effect by HPrHis15P, even if it phosphorylates the PRD2 domain
SpoIIID	Op192,Op193,Op194	[σE]		SpoIIID_on = SpoIIID	Piggot et al (2001)	unknown effector
Spo0A	spo0A	[σA AND NOT(Spo0A)] OR [σH AND Spo0A]		Spo0A_on = Spo0A AND sporulation	Strauch et al. (1992), Molle et al. (2003b)	Spo0A is active on its phosphorylated form. Phosphorylation occurs by phosphorelay (spo0F and spo0B) in sporulation conditions
SpoVT	spoVT	[σG]*modI(SpoVT)		SpoVT_on = SpoVT	Bagyan et al (1996)	SpoVT BS not detected. Unknown effector
Spx (yjbD)	spx			Spx_on = disulfide stress	Erwin et al. (2005)	normally activated by disulfide stress
TnrA	tnrA	[σA]*modI(GlnR)*modA(TnrA)		TnrA_on = TnrA AND (GlnA AND NOT(GLN) )	Wray et al. (2001), Fisher et al. (2002), Wray et al. (2005), Zalieckas et al. (2006)	if GLN, TnrA is sequestrated by GLN-bound-GlnA
TreR	Op150	[σA AND NOT TreR]*modI(CcpA)		TreR_on = TreR AND NOT(T6P)	Schock et al. (1996), Miwa et al. (2000)
XylR	xylR			XylR_on = XylR AND NOT(XYL)	Dahl et al. (1995)
YtlI	ytlI	[σA AND NOT(CymR)] *modI(Spx)		YtlI_on = YtlI	Burguiere et al. (2005)
YtrA	Op169	[σA]*modI(YtrA)		YtrA_on = YtrA	Yoshida et al. (2000)	GntR family, induced in early stationnary phase, unknown regulation
YycF	Op177			YycF_on = YycF AND (YycG OR PhoR)	Howell et al. (2006)	two-component system. PhoR could also phosphohrylates YycF.
σA	(Op201),(Op202),sigA	([σA] OR [σA] OR [σB]) OR ([σH] OR [σH] OR [σ(unk)] ) OR [σD]		σA_on = σA
σB	Op198,Op199	[σA] OR [σB]		σB_on = σB AND (nutritional stress OR physical stress)	Wise at al (1995), Boylan et al (1993)
σD	(Op203), Op204	([σA]*modI(CodY)*modI(DegU) OR [σD]) OR [σD]		σD_on = σD	Bergara et al (2003), Amati et al (2004)
σE	Op195	[σA]*modA(Spo0A)		σE_on = σE	Piggot et al (2001), Fujita et al., (2005)	high threshold activation for Spo0A. The condition of SigE activation is not included at the moment.
σF	Op196,Op197	[σH]*modA(Spo0A) OR [σG]*modI(SpoVT) OR [σF]		σF_on = σF	Piggot et al (2001), Schuch et al (1994), Bagyan et al. (1996), Fujita et al., (2005)	high threshold activation for Spo0A. The condition of SigF activation is not included at the moment.
σG	Op195,sigG	[σA]*modA(Spo0A) OR [σG]*modI(SpoVT) OR [σF]		σG_on = σG	Sun et al., (1991), Bagyan et al. (1996), Piggot et al (2001)	BS of SpoVT not identified. The condition of SigG activation is not included at the moment.
σH	sigH	[σA]*modI(AbrB)		σH_on = σH	Strauch (1995)	The condition of SigH activation is not included at the moment.
σK	sigK	[σE]*modA(SpoIIID) OR [σK]*modI(GerE)		σK_on = σK	Piggot et al (2001)	the sigK gene is interrupted by a phage. Excision mediated by SoiIVCA. The condition of SigK activation is not included at the moment.
σL	sigL	modI(CcpA)		σL_on = σL	Choi et al. (2005)
Regulating factors	Operon	Transcriptomic Regulation		Conditions of "on" (= able to bind its target : DNA, RNA,Protein )	Reference	Comment
HPr	Op139,Op189	{ [σA] } AND GlcT OR [σA]		HPr_on = HPr AND HprK AND NOT (FBP)		HPr_on corresponds to HPrHis15P and HPr_off corresponds to HPr-Ser46-phosphate
GlpK_on	Op163	{ [σA AND NOT(CcpA)] } AND GlpP		GlpK_on = GlpK AND HPr_on	Darbon et al (2002)
SR1	SR1	modI(CcpA)*modI(CcpN)		SR1_on = SR1	Licht et al. (2005)	untranslated small RNA located next to speA
TRAP (mtrB)	Op99	[σA]		TRAP_on = TRAP AND TRP AND (NOT RtpA)	Snyder et al. (2004)
RtpA	Op100	{ [σA] } AND NOT(TRP)	NOT(RtpLP)	RtpA_on = RtpA	Sarsero et al. (2000), Chen et al. (2003)	transcriptional regulation by T-box-trp and translational regulation by peptide leader rtpLP (3 codons trp)
RtpLP	Op100	{ [σA] } AND NOT(TRP)	TRP	RtpLP_on = RtpLP	Sarsero et al. (2000), Chen et al. (2003)	transcriptional regulation by T-box-trp and translational regulation by peptide leader rtpLP (3 codons trp)
Remark: HPr_on* is a condition that depends both on the level of HPrHis15P, and on the affinity of LicT, LicR, LevR, SacT and GlpK for HPrHis15P.

## Sheet: pathway_order
Pathway	Genes encoding the reaction (complex, isoenzyme)	Operon	Condition of transcription	Condition of translation	Regulation of enzyme	Reaction	Reference ( transcriptional, enzymatic regulation )	Comment
EMP pathway
	glcK					ATP + D-glucose -> ADP + D-glucose-6-phosphate	Skarlatos et al. (1998)	Km (ATP) = 0.77mM, Km(Glc) = 0.24mM, Vmax = 0.93mM/min/mg
	glcK					ATP + alpha-D-glucose -> ADP + D-glucose-6-phosphate	Skarlatos et al. (1998)
	pgi	pgi				D-glucose-6-phosphate <-> D-fructose-6-phosphate	Ludwig, et al (2001)	constitutif
	pgi	pgi				alpha-D-glucose-6-phosphate <-> D-fructose-6-phosphate	Ludwig, et al (2001)	constitutif
	pfk	Op1				ATP + D-fructose-6-phosphate -> ADP + D-fructose-1,6-bisphosphate	Marschke et al. (1982)	predicted operon, strong allosteric inhibition of PEP, weak inhibition of CIT, diphosphate in B. licheniformis
	fbp	fbp	[σA]		modA(PEP)*modI(AMP,ppGpp,NTP)	D-fructose-1,6-bisphosphate + H(2)O -> D-fructose-6-phosphate + phosphate	Fujita et al. (1979), Fujita et al (1998)	constitutif, allosteric activation by Mn2+, NH4+ and PEP, allosteric inhibition (competition with PEP) for AMP, dAMP, pp(p)Gpp (most effective, Ki=2mM for AMP), and also by ATP, CTP, CDP, GDP, GTP, diphosphate, NAD, FAD, UDP, UTP, phosphate
	fbaA	Op17			modI(AKG, OAA, PYR)	D-fructose-1,6-bisphosphate <-> glycerone-phosphate + D-glyceraldehyde-3-phosphate	Ujita et al. (1982), Ludwig, et al (2001)	predicted operon, Km (FBP) = 2mM, allosteric inhibition by AKG, OAA, PYR (for 1-5mM), Ca2+, chelations stimulation by K+ and NH4+
	tpiA	Op2,Op3	[σA AND NOT(CggR)] OR [σA]			glycerone-phosphate <-> D-glyceraldehyde-3-phosphate	Ludwig, et al (2001), Doan and Aymerich (2003)
	gapA	Op2,Op3	[σA AND NOT(CggR)]			D-glyceraldehyde-3-phosphate + phosphate + NAD(+) -> 1,3-biphosphoglycerate + NADH + H(+)	Fillinger et al. (2000), Ludwig, et al (2001), Doan and Aymerich (2003)
	gapB	Op4	[σA AND NOT(CcpN)]			1,3-biphosphoglycerate + NADPH + H(+) -> D-glyceraldehyde-3-phosphate + NADP(+) + phosphate	Fillinger et al. (2000), Servant, et al (2005)	Km (NADP) = 0.86mM and Km(NAD) = 5.7mM
	pgk	Op2,Op3	[σA AND NOT(CggR)] OR [σA]			ADP + 1,3-biphosphoglycerate <-> ATP + 3-phospho-D-glycerate	Ludwig, et al (2001), Doan and Aymerich (2003)
	pgm	Op2,Op3	[σA AND NOT(CggR)] OR [σA]		[Mn2+]*modA(2G3P)*modI(2BUT)	3-phospho-D-glycerate <-> 2-phospho-D-glycerate	Watabe et al. (1979), Chander et al. (1998), Ludwig, et al (2001), Doan and Aymerich (2003)	required Mn2+ (Km(Mn2+)=4.5µM) , allosteric stimulation by 2,3-diphosphoglycerate, allosteric inhibition by 2,3-butandione, sulfydryl agents, Cd2+, Cu2+, Zn2+, Pb2+, Ni2+. Putative isoenzyme, encoded by yhfR
	eno	Op2,Op3	[σA AND NOT(CggR)] OR [σA]			2-phospho-D-glycerate <-> phosphoenolpyruvate + H(2)O	Ludwig, et al (2001), Doan and Aymerich (2003)
	pykA	Op1			[Mn2+,Mg2+]*modA(PEP,K+)*modI(Ca2+)	ADP + phosphoenolpyruvate -> ATP + pyruvate	Diesterhaft et al. (1972), Goel et al (1999)	predicted operon, Mn2+, Mg2+ required for activity, allosteric activation by PEP, no effect of ATP, AMP and FBP
								Two putative genes encodes a phosphoenolpyruvate synthase: pps, yvkC. No experiments demonstrate the existence of the enzyme.
Pentose Phosphate Pathway
	zwf	zwf			modA(Ca2+,Mn2+,Mg2+)	D-glucose 6-phosphate + NADP(+) -> D-glucono-1,5-lactone 6-phosphate + NADPH + H(+)	Ujita et al. (1982)	activation with Ca2+, Mn2+ and Mg2+. Km(G6P)=75μM, Km(NADP)=6.7μM
	X1					D-glucono-1,5-lactone 6-phosphate + H(2)O -> 6-phospho-D-gluconate		could be spontaneous
	gdh	Op14	[σG AND NOT SpoVT]			D-glucose + NADP(+) -> D-glucono-1,5-lactone + NADPH + H(+)	Bagyan et al (1996)	SpoVT BS not detected
	ycdF	Op18				D-glucose + NADP(+) -> D-glucono-1,5-lactone + NADPH + H(+)
	X2					D-glucono-1,5-lactone + H(2)O -> D-gluconate		could be spontaneous
	gntK	Op15	[σA AND NOT(GntR) ]*modI(CcpA)*modI(CcpB)			D-gluconate + ATP -> 6-phospho-D-gluconate + ADP	Chauvaux, et al (1998), Miwa, et al (1997), Yoshida, et al (1995)
	yqjI (gndA)	Op19				6-phospho-D-gluconate + NADP(+) -> D-ribulose 5-phosphate + CO(2) + NADPH + H(+)	Zamboni, et al (2004)
	gntZ	Op15,gntZ	[σA AND NOT(GntR) ]*modI(CcpA)*modI(CcpB) OR [σA] OR [σ(unk)]			6-phospho-D-gluconate + NAD(+) -> D-ribulose 5-phosphate + CO(2) + NADH + H(+)	Zamboni, et al (2004)
	yqeC	yqeC				6-phospho-D-gluconate + NAD(+) -> D-ribulose 5-phosphate + CO(2) + NADH + H(+)	Zamboni, et al (2004)	minor enzyme. NAD is preferred
	rpe	Op20				D-ribulose 5-phosphate <-> D-xylulose 5-phosphate		putative operon
	ywlF	Op16	modI(TnrA)			D-ribulose 5-phosphate <-> D-ribose 5-phosphate	Yoshida, et al (2003)
	tkt	tkt	modI(Spo0A)			D-ribose 5-phosphate + D-xylulose 5-phosphate <-> sedoheptulose 7-phosphate + D-glyceraldehyde 3-phosphate	Molle et al. (2003b)
	ywjH	Op17				sedoheptulose 7-phosphate + D-glyceraldehyde 3-phosphate <-> D-fructose 6-phosphate + D-erythrose 4-phosphate		predicted operon
	tkt	tkt	modI(Spo0A)			D-erythrose 4-phosphate + D-xylulose 5-phosphate <-> D-fructose 6-phosphate + D-glyceraldehyde 3-phosphate	Molle et al. (2003b)
TCA
	pycA	pycA			[ACCOA,Mg2+]	ATP + pyruvate + HCO(3-) -> ADP + phosphate + oxaloacetate	Diesterhaft et al. (1973)	constitutive, strong activation by Acetyl-coA
	citZ	Op5	[σA] *modI(CcpA)*modI(CcpC)		modI(ATP,CIT,OAA,ACCOA)	acetyl-CoA + H(2)O + oxaloacetate -> citrate + CoA	Johnson et al. (1974), Flechtner et al. (1974), Jin et al (1994), Jin et al. (1996), Tobisch et al (1999), Jourlin-Castelli et al (2000), Kim et al (2002b)	main enzyme, allosteric inhibition by ATP, Citrate and also OAA, ACCOA (substrate inhibtion at high concentration)
	citA	Op21	[σA] *modA(CitR)			acetyl-CoA + H(2)O + oxaloacetate -> citrate + CoA	Jin, et al (1994)	BS of CitR not detected
	mmgD	Op22	[σE] *modI(CcpA)			acetyl-CoA + H(2)O + oxaloacetate -> citrate + CoA	Bryan, et al. (1996)
	citB	citB	[σA]*modI(CcpC)*modA(AbrB)*modA(TnrA)*modI(CodY)		[Fe-S]	citrate <-> isocitrate	Hanson et al. (1969), Ohne et al. (1974), Jourlin-Castelli, et al (2000), Kim et al (2002), Kim el al (2003), Kim et al. (2003b), Blencke et al (2006)	BS of TnrA and CodY not detected, no allosteric inhibition with AKG, succinate, fumarate, malate, OAA, pyruvate, acetate, glyoxylate, glutamate and aspartate, allosteic inhibition for 1,10-Phenanthroline, 2,2'-Dipyridyl, alpha-Picolinic acid, Quinaldic acid
	icd	Op5,Op6	[σA] *modI(CcpA)*modI(CcpC) OR [σA]		modI(OAA+GLX)	isocitrate + NADP(+) -> 2-oxoglutarate + CO(2) + NADPH + H(+)	Shiio et al. (1968), Ramaley et al.(1973), Jin, et al (1994), Jin et al (1997), Tobisch, et al (1999)	allosteric inhibition by glyoxylate plus oxaloacetate. Km(ICIT)=9.2 +/- 3 μM, Km(NADP)=27 +/- 5 μM. Required for stage I of sporulation
	(pdhD)+(odhA+odhB)	(Op10,Op11) + (Op7)	([σA] OR [σA]) + [σA] *modI(CcpA)		modI(OAA,ATP)	2-oxoglutarate + NAD(+) + CoA -> succinyl-CoA + NADH + H(+) + CO(2)	Ohne (1975), Tobisch, et al (1999), Moreno et al. (2001)	putative cre box, induction by glutamate or AKG, strong allosteric inhibition by oxaloacetate, medium by ATP, weak by isocitrate and AMP
	sucC+sucD	Op8	[σA] *modI(CcpA)			succinyl-CoA + ADP + phosphate <-> succinate + CoA + ATP	Tobisch, et al (1999), Moreno et al. (2001)	putative cre box. in B. megaterium, allosteric inhibition by AKG, ATP and NADH
	sdhA+sdhB+sdhC	Op9	[σA] *modI(CcpA)		[Fe-S+2 HemeB]*modI(OAA,FUM,MAL,ATP)	succinate + FAD -> fumarate + FADH(2)	Hanson et al. (1969), Ohne (1975), Miwa, et al (2000), Moreno et al. (2001)	putative cre box, [Fe-S] cluster, repressed by malate, strong allosteric inhibition by oxaloacetate, weak by fumarate and malate and ATP
	citG	citG	[σA]*modI(CcpA) OR [σA] OR [σH]		modI(GLT,SUCC)	fumarate + H(2)O <-> malate	Hanson et al. (1969), Ohne (1975), Miwa, et al (2000)	putative cre box, induction by fumarate, weak allosteric inhibition with glutamate, and succinate
	mdh	Op5,Op6	[σA] *modI(CcpA)*modI(CcpC) OR [σA]		modI(AMP,PYR,AKG,MAL)	malate + NAD(+) <-> oxaloacetate + NADH + H(+)	Ohne (1975), Jin, et al (1994), Tobisch, et al (1999)	strong allosteric inhibition with AMP, weak with pyruvate, AKG and malate
	pckA	pckA	[σA AND NOT(CcpN)]			ATP + oxaloacetate -> ADP + phosphoenolpyruvate + CO(2)	Diesterhaft et al. (1973), Servant, et al (2005)
	malS	malS				malate+NAD(+) -> pyruvate + NADH + H(+) + CO(2)	Diesterhaft et al. (1973), Lerondel et al. (2006)
	ytsJ	ytsJ				malate+NADP(+) -> pyruvate + NADPH + H(+) + CO(2)	Diesterhaft et al. (1973), Lerondel et al. (2006)
	ywkA (maeA)	Op12	[σA AND MalR]			malate+NAD(+) -> pyruvate + NADH + H(+) + CO(2)	Doan, et al. (2003)
	mleA	Op23	modI(CcpA)			malate+NAD(+) -> pyruvate + NADH + H(+) + CO(2)	Wei et al. (2000), Miwa et al. (2000), Leronden et al. (2006)
	mleA	Op23	modI(CcpA)			malate -> (S)-lactate + CO(2)	Wei et al. (2000), Miwa et al. (2000)	malolactic enzyme
Pyruvate metabolism and Fermentation
	ldh	Op24	[σA] *modI(Rex)*modA(ArfM)*modA(AlsR)*modA(ResD)			pyruvate + NADH + H(+) <-> (S)-lactate + NAD(+)	Cruz Ramos et al. (2000), Marino et al. (2001), Larsson et al. (2005)
	(pdhA+pdhB)+(pdhC+pdhD)	(Op10)+(Op10,Op11)	([σA]) + ([σA] OR [σA])			pyruvate + CoA + NAD(+) -> acetyl-CoA + NADH + H(+) + CO(2)	Gao et al (2002)
	pta	pta	[σA] *modA(CcpA)		modI(AMP,ADP,ATP,PACOA)	acetyl-CoA + phosphate <-> CoA + acetyl-phosphate	Rado et al. (1973), Presecan-Siedel et al (1999), Tobisch, et al (1999)
	ackA	ackA	[σA] *modA(CcpA)*modA(CodY)			ADP + acetyl-phosphate -> ATP + acetate	Presecan-Siedel et al (1999), Tobisch, et al (1999), Shivers et al (2006)
	acsA	acsA	[σA] *modI(CcpA)*modI(CodY)			acetate + CoA + ATP -> acetyl-CoA + AMP + diphosphate	Grundy et al (1994)
	alsS	Op25	[σA AND AlsR] *modI(Rex)*modA(ArfM)		[TPP]	2 pyruvate -> 2-acetolactate + CO(2)	Renna et al. (1993), Cruz Ramos et al. (2000), Reents et al (2006)	Thiamine diphosphate as cofactor
	alsD	Op25	[σA AND AlsR] *modI(Rex)*modA(ArfM)			2-acetolactate -> acetoin + CO(2)	Renna et al. (1993), Cruz Ramos et al. (2000), Reents et al (2006)
	X3					acetoin + NADH + H(+) <-> (R,R)-butane-2,3-diol + NAD(+)	Cruz Ramos et al. (2000)	existence has been proved, 2,3-butanediol is excreted during fermentation
	ywdH	ywdH				acetaldehyde + NAD(+) + H(2)O <-> acetate + NADH + H(+)		no experimental evidence
	ycbD	Op26				acetaldehyde + NAD(+) + H(2)O <-> acetate + NADH + H(+)		no experimental evidence
	aldX	aldX				acetaldehyde + NAD(+) + H(2)O <-> acetate + NADH + H(+)		no experimental evidence
	aldX	aldX				glyoxylate + NAD(+) + H(2)O <-> oxalate + NADH + H(+)
	aldY	aldY	[σB]			acetaldehyde + NAD(+) + H(2)O <-> acetate + NADH + H(+)	Petersohn et al. (1999)	no experimental evidence
	aldY	aldY	[σB]			glyoxylate + NAD(+) + H(2)O <-> oxalate + NADH + H(+)
	dhaS	dhaS				acetaldehyde + NAD(+) + H(2)O <-> acetate + NADH + H(+)	Moreno et al. (2001)	no experimental evidence
	dhaS	dhaS				glyoxylate + NAD(+) + H(2)O <-> oxalate + NADH + H(+)
	adhB	Op27	[σG]			acetaldehyde + NADH + H(+)<-> ethanol + NAD(+)	Cruz Ramos et al. (2000), Wang et al. (2006)	no experimental evidence (ethanol is undetected in fermentation in Cruz-Ramos et al., 2000)
	gbsB	Op28				acetaldehyde + NADH + H(+)<-> ethanol + NAD(+)	Cruz Ramos et al. (2000)	probably in glycine betaine synthesis (ethanol is undetected in fermentation in Cruz-Ramos et al., 2000)
	yogA	yogA				acetaldehyde + NADH + H(+)<-> ethanol + NAD(+)	Cruz Ramos et al. (2000)	non experimental evidence (ethanol is undetected in fermentation in Cruz-Ramos et al., 2000)
	adhA	adhA				acetaldehyde + NADPH + H(+)<-> ethanol + NADP(+)	Cruz Ramos et al. (2000)	non experimental evidence (ethanol is undetected in fermentation in Cruz-Ramos et al., 2000)
	acuA+acuB+acuC	Op29	[σA] *modA(CcpA)				Grundy et al (1994), Moreno et al. (2001)	acetoin utilization, similar to ato gene of E. coli
	acoA+acoB+acoC+acoL	Op30	[σL AND AcoR AND ACTO]*modI(CcpA)			acetoin + coA + NAD(+) -> acetyl-coA + acetaldehyde + NADH + H(+)	Miwa, et al (2000), Huang et al. (1999), Cruz Ramos et al. (2000), Ali et al. (2001)	acetoin catabolism
	ydaP	ydaP	[σB]			pyruvate + phosphate + O(2) + H(2)O -> acetyl-phosphate + H(2)O(2) + CO(2)	Petersohn et al. (1999)
	oxdC	oxdC				H(+) + oxalate -> formate + CO(2)
	oxdD	oxdD	[σK]*modI(GerE)			H(+) + oxalate -> formate + CO(2)	Costa et al. (2004)
Energy Metabolism
	ndhF	Op34			[FAD+Fe-S]	NADH + H(+) + menaquinone -> NAD(+) + menaquinol		active in growth phase
	ndh (yjlD)	Op35	[σA] *modI(Rex)		[FAD+Fe-S]	NADH + H(+) + menaquinone -> NAD(+) + menaquinol	Gyan et al. (2006)
	yumB	yumB			[FAD+Fe-S]	NADH + H(+) + menaquinone -> NAD(+) + menaquinol		non experimental evidence
	yutJ	yutJ			[FAD+Fe-S]	NADH + H(+) + menaquinone -> NAD(+) + menaquinol		non experimental evidence
	sdhA+sdhB+sdhC	Op9	[σA] *modI(CcpA)		[Fe-S+2 HemeB]*modI(OAA,FUM,MAL,ATP)	FADH(2) + menaquinone + 2 H(+)ext-> FAD + menaquinol		the chemical reaction is explicit in this model
	qoxA+qoxB+qoxC+qoxD	Op33			[2 HemeA+Fe-Cu]	menaquinol + 0.5 O(2) + 4 H(+) -> menaquinone + H(2)O + 4 H(+)ext	Santana et al. (1992), Winstedt et al. (2000)	heme-copper oxidase (aa3): heme A is required ( <=> ctaA and ctaB required), active in vegetative growth
	cydA+cydB+cydC+cydD	Op36	[σA] *modI(Rex)*modA(ResD)*modI(CcpA)		[2 HemeB+HemeD+Fe-Cu]	menaquinol + 0.5 O(2) -> menaquinone + H(2)O	Winstedt et al. (1998), Schau et al. (2004), Larsson et al. (2005), Reents et al. (2006), Puri-Taneja et al. (2007)	high affinity for oxygen, bd oxidase (<=> heme B and heme D are cofactors), CcpA needs G6P for efficient binding
	ythA+ythB	Op39			[2 HemeB+HemeD?+Fe-Cu]	menaquinol + 0.5 O(2) -> menaquinone + H(2)O	Azarkina et al. (1999)	bb' oxidase
	qcrA+qcrB+qcrC	Op37	modI(CcpA)		[2 HemeB+HemeC+Fe-S+CytC]	menaquinol + 3 H(+) + cytochrome-C-ox -> menaquinone + cytochrome-C-red + 3 H(+)ext	Moreno et al. (2001)
	ctaC+ctaD+ctaE+ctaF	Op38	[σA]*modA(ResD)*modI(CcpA)		[2 HemeA+HemeC+Fe-Cu+CytC]	cytochrome-C-red + 0.5 O(2) + 4 H(+) -> cytochrome-C-ox + H(2)O + 4 H(+)ext	Liu et al. (1998), Miwa et al. (2000)	heme-copper oxidase (caa3), heme A is cofactor (then ctaA and ctaB required)
	atpA+atpB+atpC+atpD+atpE+atpF+atpG+atpH+atpI	Op32				ADP + phosphate + 4 H(+)ext <-> ATP + 4 H(+) + H(2)O
	ppaC	ppaC				diphosphate + H(2)O -> 2 phosphate
	ctaA	ctaA,ctaA	[σA]*modA(ResD) OR [σE]			hemeO -> hemeA		heme synthesis, required for heme-copper oxidase synthesis
	ctaB	Op38	[σA]*modA(ResD)			protoheme -> hemeO
	narG+narH+narJ+narI	Op45	[σA AND Fnr]		[2 HemeB?+Fe-S+molybdenum]	nitrate + menaquinol-> nitrite + menaquinone + H(2)O	Cruz Ramos et al. (1995), Nakano et al (1998b), Reents et al. (2006)	respiratory nitrate reductase, require molybdenum cofactor (moaA gene required)
	nasD+nasE	Op46, Op47	[σ(unk)]*modI(Fur)*modA(TnrA AND O2)*modA(ArfM AND NOT(O2))*modA((ResD AND NOT(O2))		[Siroheme]	nitrite + 3 NADH + 3 H(+) -> 3 NAD(+) + H(2)O + NH3	Nakano et al. (1998), Nakano et al. (2000), Marino et al. (2001), Baichoo et al. (2002), Yoshida et al. (2003)	needs siroheme as cofactor (nasF is involved in siroheme synthesis)
	nasB+nasC	Op47	[σA]*modA(TnrA)*modI(GlnR) AND O2			nitrate + 3 NADH + 3 H(+) -> 3 NAD(+) + H(2)O + nitrite	Nakano et al. (1995), Wray et al. (1996), Nakano et al. (1998), Yoshida et al. (2003)	assimilatory nitrate reductase
Carbohydrate assimilation/formation
Glucose derivatives
	amyE	amyE	[σA AND NOT(CcpA)]*modA(DegU)			amylose(n) + H(2)O -> maltose + amylose(n-2)	Weickert et al (1990), Kim et al. (2005)	secreted and induced during the end of exponential growth pahse and the early stationnary phase
	amyE	amyE	[σA AND NOT(CcpA)]*modA(DegU)			amylose(n) + H(2)O -> D-glucose + amylose(n-1)	Weickert et al (1990), Kim et al. (2005)	secreted and induced during the end of exponential growth pahse and the early stationnary phase
	amyE	amyE	[σA AND NOT(CcpA)]*modA(DegU)			amylose(n) + H(2)O -> maltodextrin(m) + amylose(n-m)	Weickert et al (1990), Kim et al. (2005)	secreted and induced during the end of exponential growth pahse and the early stationnary phase
	amyE	amyE	[σA AND NOT(CcpA)]*modA(DegU)			amylopectin(n) + H(2)O -> maltose + amylopectin(n-2)	Weickert et al (1990), Kim et al. (2005)	secreted and induced during the end of exponential growth pahse and the early stationnary phase
	amyE	amyE	[σA AND NOT(CcpA)]*modA(DegU)			amylopectin(n) + H(2)O -> D-glucose + amylopectin(n-1)	Weickert et al (1990), Kim et al. (2005)	secreted and induced during the end of exponential growth pahse and the early stationnary phase
	amyE	amyE	[σA AND NOT(CcpA)]*modA(DegU)			amylopectin(n) + H(2)O -> maltodextrin(m) + amylopectin(n-m)	Weickert et al (1990), Kim et al. (2005)	secreted and induced during the end of exponential growth pahse and the early stationnary phase
	amyE	amyE	[σA AND NOT(CcpA)]*modA(DegU)			glycogen(n) + H(2)O -> maltose + glycogen(n-2)	Weickert et al (1990), Kim et al. (2005)	secreted and induced during the end of exponential growth pahse and the early stationnary phase
	amyE	amyE	[σA AND NOT(CcpA)]*modA(DegU)			glycogen(n) + H(2)O -> alpha-D-glucose + glycogen(n-1)	Weickert et al (1990), Kim et al. (2005)	secreted and induced during the end of exponential growth pahse and the early stationnary phase
	amyE	amyE	[σA AND NOT(CcpA)]*modA(DegU)			glycogen(n) + H(2)O -> maltodextrin + glycogen(n-m)	Weickert et al (1990), Kim et al. (2005)	secreted and induced during the end of exponential growth pahse and the early stationnary phase
	yvdF	Op172				maltodextrin(m) + m H(2)O <->m D-glucose	Cho et al. (2000), Schonert et al. (2006)	putative function
	malL	Op172				maltodextrin(m) + m H(2)O <->m D-glucose	Schonert et al. (1998), Schonert et al. (1999), Schonert et al. (2006)	hydrolyzes until m=6 carbon (maltohexaose), maltose, starch and glycogen induction
	malL	Op172				maltose + H(2)O <-> 2 D-glucose	Schonert et al. (1998), Schonert et al. (1999)	Km = 0.13mM, maltose, starch and glycogen induction
	malL	Op172				isomaltose + H(2)O <-> 2 alpha-D-glucose	Schonert et al. (1998), Schonert et al. (1999)	Km = 45mM, maltose, starch and glycogen induction
	malL	Op172				sucrose + H(2)O <-> D-glucose + D-fructose	Schonert et al. (1998), Schonert et al. (1999)	Km = 10.2 mM, maltose, starch and glycogen induction
	yvdK	Op172				maltose + phosphate <-> D-glucose + D-glucose-1-phosphate	Schonert et al. (2006)	putative function
	pgcM	Op172			[Mn2+]*modA(GBP)	D-glucose-1-phosphate <-> D-glucose-6-phosphate	Schonert et al. (1998), Mesak et al. (2000)	Km = 4μM and Vmax = 2.6 μM/min/mg. Main substrate
	pgcM	Op172			[Mn2+]*modA(GBP)	alpha-D-glucose-1-phosphate <-> alpha-D-glucose-6-phosphate	Schonert et al. (1998), Mesak et al. (2000)	Km = 27μM and Vmax = 2.6 μM/min/mg. Minor substrate (-> main pgcA)
	pgcM	Op172			[Mn2+]*modA(GBP)	2 D-glucose-1-phosphate <-> D-glucose + D-glucose-1,6-biphosphate	Schonert et al. (1998), Mesak et al. (2000)	Km = 6μM and Vmax = 1.5 μM/min/mg
	pgcM	Op172			[Mn2+]*modA(GBP)	2 alpha-D-glucose-1-phosphate <-> alpha-D-glucose + alpha-D-glucose-1,6-biphosphate	Schonert et al. (1998), Mesak et al. (2000)	Km = 21μM and Vmax = 2.2 μM/min/mg
	pgcA	pgcA				alpha-D-glucose-6-phosphate <-> alpha-D-glucose-1-phosphate	Lazarevic et al. (2000)
Fructose
	fruB	Op140	modI(FruR)*modI(CcpA)*modI(Spo0A)			D-fructose-1-phosphate + ATP -> ADP + D-fructose-1,6-bisphosphate	Miwa et al (2000), Molle et al. (2003b)
	ydhR	Op158				D-fructose + ATP -> ADP + D-fructose-6-phosphate		putative
	ydjE	ydjE				D-fructose + ATP -> ADP + D-fructose-6-phosphate		putative, located next to the gutBP operon
Sucrose
	sacA	Op157	{ [σA] } AND (SacT OR SacY)			H(2)O + sucrose-6-phosphate -> D-glucose-6-phosphate + D-fructose
	sacA	Op157	{ [σA] } AND (SacT OR SacY)			H(2)O + sucrose -> alpha-D-glucose + D-fructose
Galactose
	galK	Op155	modI(CcpA)			D-galactose + ATP -> alpha-D-galactose-1-phosphate + ADP	Miwa et al (2000)	no galactose transporter
	galT	Op155	modI(CcpA)			alpha-D-galactose-1-phosphate + UTP -> UDP-galactose + diphosphate	Miwa et al (2000)	no galactose transporter
	galE	galE	[σA]			UDP-galactose <-> UDP-D-glucose	Krispin et al. (1998)	no galactose transporter, repressed by glucose, no effect with galactose, but no cre detected
	gtaB	gtaB				UDP-D-glucose + diphosphate <-> UTP + alpha-D-glucose-1-phosphate
	yhxB (pgcA)	yhxB				alpha-D-glucose-1-phosphate <-> alpha-D-glucose-6-phosphate		putative gene
Maltose
	malA (glvA)	Op141	[σA AND NOT(CcpA) AND GlvR]		[NAD+, Mn2+]	D-maltose-6-phosphate + H(2)O -> D-glucose-6-phosphate + D-glucose	Thompson et al (1998), Yamamoto et al. (2001)	Km(M6P) = 0.09mM, Vmax=2.2μM/min/mg. (at NAD=0.1mM, Mn2+=1mM) NADH could replace NAD (lesser affinity). Fe2+, Co2+ and NI2+ can replace Mn2+ (but lesser affinity). Km(NAD) = 37μM, Km(NADH) = 200 μM, Km(Mn2+) = 0.31mM
Mannose
	X4					D-mannose + ATP -> D-mannose-6-phosphate + ADP
	manA	Op143				D-mannose-6-phosphate <-> D-fructose-6-phosphate
	pmi	pmi	[σA ]			D-mannose-6-phosphate <-> D-fructose-6-phosphate
Mannitol
	mtlD	Op144				D-mannitol-1-phosphate + NAD(+) -> NADH + D-fructose-6-phosphate	Watanabe et al. (2003)	possible cooperation with sorbitol transporter
Oligosides
	licH	Op145	[σA AND NOT(CcpA) AND LicR]			lichenan-6-phoshate + H(2)O -> D-glucose-6-phosphate + D-glucose
	licH	Op145	[σA AND NOT(CcpA) AND LicR]			cellobiose-6-phoshate + H(2)O -> D-glucose-6-phosphate + D-glucose
	bglA	Op162				salicin-6-phoshate + H(2)O -> 2-(Hydroxymethyl)phenol + D-glucose-6-phosphate
	bglA	Op162				arbitin-6-phoshate + H(2)O -> Hydroquinone + D-glucose-6-phosphate
Trehalose
	treA	Op150	[σA AND NOT(TreR)]*modI(CcpA)			D-trehalose-6-phosphate + H(2)O -> D-glucose-6-phosphate + D-glucose	Schock et al. (1996), Miwa et al. (2000)
Inositol
	iolG	Op151	[σA AND NOT(CcpA) AND NOT(IolR)]			inositol + NAD(+) <-> NADH + 2-inosose	Yoshida et al. (1997), Yoshida et al. (1999b), Miwa et al. (2000), Miwa et al (2001)	operon induces by inositol, but IolR effector is unknown
	iolE	Op151	[σA AND NOT(CcpA) AND NOT(IolR)]			2-inosose <-> D-2,3-diketo-4-deoxy-epi-inositol + H(2)O	Yoshida et al. (1997), Yoshida et al. (1999b), Miwa et al. (2000), Miwa et al (2001), Yoshida et al. (2004)	operon induces by inositol, but IolR effector is unknown. Km = 1.65mM and activity is stimulated by glutathion
	iolD	Op151	[σA AND NOT(CcpA) AND NOT(IolR)]			D-2,3-diketo-4-deoxy-epi-inositol + H(2)O <-> 2-deoxy-5-keto-D-gluconic-acid	Yoshida et al. (1997), Yoshida et al. (1999b), Miwa et al. (2000), Miwa et al (2001)	putative gene. operon induces by inositol, but IolR effector is unknown
	iolC	Op151	[σA AND NOT(CcpA) AND NOT(IolR)]			2-deoxy-5-keto-D-gluconic-acid + ATP <-> 2-deoxy-5-keto-D-gluconic-acid-6-phosphate + ADP	Yoshida et al. (1997), Yoshida et al. (1999b), Miwa et al. (2000), Miwa et al (2001)	operon induces by inositol, but IolR effector is unknown
	fbaB (iolJ)	Op151	[σA AND NOT(CcpA) AND NOT(IolR)]			2-deoxy-5-keto-D-gluconic-acid-6-phosphate <-> 3-oxopropanoate + glycerone-phosphate	Yoshida et al. (1997), Yoshida et al. (1999b), Miwa et al. (2000), Miwa et al (2001)	can replace fbaA ?. operon induces by inositol, but IolR effector is unknown
	mmsA (iolA)	Op151	[σA AND NOT(CcpA) AND NOT(IolR)]			3-oxopropanoate + CoA + NAD(+) <-> acetyl-CoA + NADH + H(+) + CO(2)	Yoshida et al. (1997), Yoshida et al. (1999b), Miwa et al. (2000), Miwa et al (2001)	operon induces by inositol, but IolR effector is unknown
Sorbitol
	gutB	Op168	[σA AND GutR]			D-sorbitol + NAD(+) <-> D-fructose + NADH	Ye et al. (1994), Ye et al. (1994b), Watanabe et al. (2003)	possible cooperation with mannitol transporter
2-keto-3-deoxygluconate/glucuronate/galacturonate
	kdgK	Op153	[σA AND NOT(CcpA) AND NOT(KdgR)]			2-keto-3-deoxygluconate + ATP -> 2-keto-3-deoxy-6-phosphogluconate+ ADP	Pujic et al. (1998), Miwa et al. (2000)	induce by galacturonate
	kdgA	Op153	[σA AND NOT(CcpA) AND NOT(KdgR)]			2-keto-3-deoxy-6-phosphogluconate <-> pyruvate + D-glyceraldehyde-3-phosphate	Pujic et al. (1998), Miwa et al. (2000)	induce by galacturonate
	uxaC	Op170	[σA AND NOT(CcpA) AND NOT(ExuR)]			D-galacturonate <-> D-tagaturonate	Rivolta et al. (1998), Mekjian et al. (1999), Miwa et al. (2000)
	uxaC	Op170	[σA AND NOT(CcpA) AND NOT(ExuR)]			D-glucuronate <-> D-fructuronate	Rivolta et al. (1998), Mekjian et al. (1999), Miwa et al. (2000)
	uxaB	Op170, Op171	[σA AND NOT(CcpA) AND NOT(ExuR)] OR [σE]			D-tagaturonate + NADH <-> D-altronate + NAD(+)	Rivolta et al. (1998), Mekjian et al. (1999), Miwa et al. (2000)
	uxaA	Op170, Op171	[σA AND NOT(CcpA) AND NOT(ExuR)] OR [σE]			D-altronate <-> 2-keto-3-deoxygluconate + H(2)O	Rivolta et al. (1998), Mekjian et al. (1999), Miwa et al. (2000)
	yjmF (uxuB)	Op170, Op171	[σA AND NOT(CcpA) AND NOT(ExuR)] OR [σE]			D-fructuronate + NADH <-> D-mannonate + NAD(+)	Rivolta et al. (1998), Mekjian et al. (1999), Miwa et al. (2000)	putative mannonate oxidoreductase, by homology to E. coli
	uxuA	Op170, Op171	[σA AND NOT(CcpA) AND NOT(ExuR)] OR [σE]			D-mannonate <-> 2-keto-3-deoxygluconate + H(2)O	Rivolta et al. (1998), Mekjian et al. (1999), Miwa et al. (2000)
	kduI	Op174	[σA AND NOT(CcpA) AND NOT(KdgR)]			5-keto-4-deoxyuronate <-> 2,5-diketo-3-deoxygluconate	Lin et al. (2007)
	kduD	Op174	[σA AND NOT(CcpA) AND NOT(KdgR)]			2,5-diketo-3-deoxygluconate + NADH <-> 2-keto-3-deoxygluconate + NAD	Lin et al. (2007)
Ribose/Xylose/Arabinose
	rbsK	Op154	[σA]*modI(CcpA)*modA(AbrB)			D-ribose + ATP -> D-ribose-5-phosphate + ADP	Strauch et al. (1995)
	xylA	Op166	[σA AND NOT(CcpA) AND NOT(XylR)]*modI(CcpB)			D-xylose <-> D-xylulose	Gartner et al. (1988), Kraus et al., (1994), Chauvaux et al. (1998)
	xylB	Op166	[σA AND NOT(CcpA) AND NOT(XylR)]*modI(CcpB)			D-xylulose + ATP -> ADP + D-xylulose 5-phosphate	Gartner et al. (1988), Kraus et al., (1994), Chauvaux et al. (1998)
	araA	Op167	[σA]*modI(CcpA)*modI(AraR)			L-arabinose <-> L-ribulose	Sa-Nogueira et al. (1997c), Mota et al. (1999), Inacio et al. (2003), Raposo et al. (2004)
	araB	Op167	[σA]*modI(CcpA)*modI(AraR)			L-ribulose + ATP -> L-ribulose-5-phosphate + ADP	Sa-Nogueira et al. (1997c), Mota et al. (1999), Inacio et al. (2003), Raposo et al. (2004)
	araD	Op167	[σA]*modI(CcpA)*modI(AraR)			L-ribulose-5-phosphate <-> D-xylulose-5-phosphate	Sa-Nogueira et al. (1997c), Mota et al. (1999), Inacio et al. (2003), Raposo et al. (2004)
Glycogen
	glgD	Op156	[σE ]			alpha-D-glucose-1-phosphate + ATP -> ADP + ADP-D-glucose	Kiel et al. (1994)	glycogen synthesis occurs only during sporulation
	glgC	Op156	[σE ]			alpha-D-glucose-1-phosphate + ATP -> ADP + ADP-D-glucose	Kiel et al. (1994)	glycogen synthesis occurs only during sporulation
	glgA	Op156	[σE ]			ADP-D-glucose + (1,4-alpha-D-glucosyl)(n) -> ADP + (1,4-alpha-D-glucosyl)(n+1)	Kiel et al. (1994)	glycogen synthesis occurs only during sporulation
	glgB	Op156	[σE ]			(1,4-alpha-D-glucosyl)(n+1) -> glycogen	Kiel et al. (1994)	glycogen synthesis occurs only during sporulation
	glgP	Op157	[σE ]			phosphate + (1,4-alpha-D-glucosyl)(n) -> alpha-D-glucose-1-phosphate + (1,4-alpha-D-glucosyl)(n+1)	Kiel et al. (1994)	glycogen synthesis occurs only during sporulation
Glycerol
	glpD	glpD	{ [σA] } AND GlpP			glycerol-3-phosphate + FAD -> FADH(2) + glycerone-phosphate	Holmberg et al. (1991), Holmberg et al. (1992)	induced by glycerol-3P and repressed by glucose
	glpK	Op163	{ [σA AND NOT(CcpA)] } AND GlpP			glycerol + ATP -> glycerol-3-phosphate + ADP	Holmberg et al. (1990), Beijer et al. (1993), Deutscher et al. (1993), Darbon et al. (2002)	GlpK needs to be phosphorylated on HIS-230 by HPrHis15P to work
Membrane Transport
Carbon sources
PTS
	ptsI	Op139,Op189	{ [σA] } AND GlcT OR [σA]			EI	Stulke et al (1997)
	ptsH	Op139,Op189	{ [σA] } AND GlcT OR [σA]			HPr	Stulke et al (1997)
	crh					Crh
	ptsH+ptsI	Op139,Op189	{ [σA] } AND GlcT OR [σA]			phosphoenolpyruvate + EI -> phosphate-EI + pyruvate
	ptsH+ptsI	Op139,Op189	{ [σA] } AND GlcT OR [σA]			phosphate-EI + HPr -> EI + HPr-His15-phosphate
	hprK	Op188			modA(FBP,F2BP)	HPr + ATP -> ADP + HPr-Ser46-phosphate	Ramstrom et al (2003), Bertram et al (2006)	activity induced by FBP and F2BP
	hprK	Op188			modI(F2BP)*modA(P,ACPH,G3P)	HPr-Ser46-phosphate + phosphate <-> HPr + diphosphate	Mijakovic et al (2002), Fieulaine et al (2002), Ramstrom et al (2003), Bertram et al (2006)	activity induced by P, ACPH, G3P, inhibited by F2BP
	yvoE	Op188				diphosphate + H(2)O <-> 2 phosphate	Mijakovic et al (2002)
Glucose
	ypqE	ypqE				YpqE-EIIA + HPr-His15-phosphate -> YpqE-EIIA-phosphate + HPr
	ptsG	Op139	{ [σA] } AND GlcT			PtsG-EIIA + HPr-His15-phosphate -> PtsG-EIIA-phosphate + HPr
	ptsG	Op139	{ [σA] } AND GlcT			PtsG-EIIA-phosphate + PtsG-EIIBC -> PtsG-EIIA + PtsG-EIIBC-phosphate
	ptsG	Op139	{ [σA] } AND GlcT			GLUCext + PtsG-EIIBC-phosphate -> D-glucose-6-phosphate + PtsG-EIIBC	Stulke et al (1997), Schilling et al (2004)
	glcU	Op14	[σG AND NOT SpoVT]			GLUCext + H(+)ext -> D-glucose + H(+)	Bagyan et al. (1996)
	glcP	glcP				GLUCext + H(+)ext -> D-glucose + H(+)	Paulsen et al. (1998)	A functional PTS glucose is required for activity. G6P is proposed as inducer
	glcP	glcP				MANext + H(+)ext -> D-mannose + H(+)	Paulsen et al. (1998)	A functional PTS glucose is required for activity. G6P is proposed as inducer
Fructose
	fruA	Op140	modI(FruR)*modI(CcpA)*modI(Spo0A)			FruA-EIIA + HPr-His15-phosphate -> FruA-EIIA-phosphate + HPr	Miwa et al (2000), Molle et al. (2003b)
	fruA	Op140	modI(FruR)*modI(CcpA)*modI(Spo0A)			FruA-EIIA-phosphate + FruA-EIIBC -> FruA-EIIA + FruA-EIIBC-phosphate	Miwa et al (2000), Molle et al. (2003b)
	fruA	Op140	modI(FruR)*modI(CcpA)*modI(Spo0A)			FRUext + FruA-EIIBC-phosphate -> D-fructose-1-phosphate + FruA-EIIBC	Miwa et al (2000), Molle et al. (2003b)
	levD+levE+levF+levG	Op142	[σL AND NOT(CcpA) AND LevR]			Lev-EIIA + HPr-His15-phosphate -> Lev-EIIA-phosphate + HPr	Martin-Verstraete et al. (1994), Martin-Verstraete et al. (1995)
	levD+levE+levF+levG	Op142	[σL AND NOT(CcpA) AND LevR]			Lev-EIIA-phosphate + Lev-EIIBCD -> Lev-EIIA + Lev-EIIBCD-phosphate	Martin-Verstraete et al. (1994), Martin-Verstraete et al. (1995)
	levD+levE+levF+levG	Op142	[σL AND NOT(CcpA) AND LevR]			FRUext + Lev-EIIBCD-phosphate -> D-fructose-6-phosphate + Lev-EIIBCD	Martin-Verstraete et al. (1994), Martin-Verstraete et al. (1995)
	levD+levE+levF+levG	Op142	[σL AND NOT(CcpA) AND LevR]			MANext + Lev-EIIBCD-phosphate -> D-mannose-6-phosphate + Lev-EIIBCD	Martin-Verstraete et al. (1994), Martin-Verstraete et al. (1995)
Sucrose
	sacP	Op157	{ [σA] } AND (SacT OR SacY)			YpqE-EIIA-phosphate + SacP-EIIBC -> YpqE-EIIA + SacP-EIIBC-phosphate
	sacP	Op157	{ [σA] } AND (SacT OR SacY)			BglP-EIIA-phosphate + SacP-EIIBC -> BglP-EIIA + SacP-EIIBC-phosphate
	sacP	Op157	{ [σA] } AND (SacT OR SacY)			PtsG-EIIA-phosphate + SacP-EIIBC -> PtsG-EIIA + SacP-EIIBC-phosphate
	sacP	Op157	{ [σA] } AND (SacT OR SacY)			SUCext + SacP-EIIBC-phosphate-> sucrose-6-phosphate + SacP-EIIBC	Debarbouille et al (1990)
Maltose/Maltodexin
	malP (glvC)	Op141	[σA AND NOT(CcpA) AND GlvR]			PtsG-EIIA-phosphate + Mal-EIIBC -> PtsG-EIIA + Mal-EIIBC-phosphate
	malP (glvC)	Op141	[σA AND NOT(CcpA) AND GlvR]			YpqE-EIIA-phosphate + Mal-EIIBC -> YpqE-EIIA + Mal-EIIBC-phosphate
	malP (glvC)	Op141	[σA AND NOT(CcpA) AND GlvR]			BglP-EIIA-phosphate + Mal-EIIBC -> BglP-EIIA + Mal-EIIBC-phosphate
	malP (glvC)	Op141	[σA AND NOT(CcpA) AND GlvR]			MALext + Mal-EIIBC-phosphate -> maltose-6-phosphate + Mal-EIIBC	Yamamoto et al. (2001), Schonert et al. (2006)	Km = 5μM and Vmax = 91nM/min/OD
	(mdxE+mdxF+mdxG)+msmX	(Op172)+Op173	( )+ modI(CcpA)			MALXext + ATP -> ADP + phosphate + maltodextrin	Schonert et al. (1998), Miwa et al. (2000), Schonert et al. (2006)	Km = 1.4μM and Vmax = 4.7nM/min/OD
Mannose
	manP	Op143				Man-EIIA + HPr-His15-phosphate -> Man-EIIA-phosphate + HPr
	manP	Op143				Man-EIIA-phosphate + Man-EIIBC -> Man-EIIA + Man-EIIBC-phosphate
	manP	Op143				MANext + Man-EIIBC-phosphate -> D-mannose-6-phosphate + Man-EIIBC
Mannitol
	mtlA	Op144				Mani-EIIA + HPr-His15-phosphate -> Mani-EIIA-phosphate + HPr
	mtlA	Op144				Mani-EIIA-phosphate + Mani-EIIBC -> Mani-EIIA + Mani-EIIBC-phosphate
	mtlA	Op144				MANIext + Mani-EIIBC-phosphate -> D-mannitol-1-phosphate + Mani-EIIBC
Trehalose
	treP	Op150	[σA AND NOT(TreR)]*modI(CcpA)			YpqE-EIIA-phosphate + Tre-EIIBC -> YpqE-EIIA + Tre-EIIBC-phosphate
	treP	Op150	[σA AND NOT(TreR)]*modI(CcpA)			BglP-EIIA-phosphate + Tre-EIIBC -> BglP-EIIA + Tre-EIIBC-phosphate
	treP	Op150	[σA AND NOT(TreR)]*modI(CcpA)			PtsG-EIIA-phosphate + Tre-EIIBC -> PtsG-EIIA + Tre-EIIBC-phosphate
	treP	Op150	[σA AND NOT(TreR)]*modI(CcpA)			TREext + Tre-EIIBC-phosphate -> D-trehalose-6-phosphate + Tre-EIIBC	Schock et al. (1996), Miwa et al. (2000)
Inositol
	iolF	Op151	[σA AND NOT(CcpA) AND NOT(IolR)]			INOext + H(+)ext <-> inositol + H(+)	Yoshida et al. (2002)	minor transporter. Km = 323μM and Vmax = 0.15nM/min/OD
	iolT (ydjK)	iolT	[σA AND NOT(CcpA) AND NOT(IolR)]			INOext + H(+)ext <-> inositol + H(+)	Yoshida et al. (2002)	major transporter. Putative cre box. Km = 153μM and Vmax = 13.8nM/min/OD
Sorbitol
	gutP	Op168	[σA AND GutR]			SORext + H(+)ext <-> D-sorbitol + H(+)	Ye et al. (1994), Ye et al. (1994b)
2-keto-3-deoxygluconate/galacturonate/glucuronate
	kdgT	Op153	[σA AND NOT(CcpA) AND NOT(KdgR)]			KDGext+ H(+)ext <-> 2-keto-3-deoxygluconate + H(+)	Pujic et al. (1998), Miwa et al. (2000)	induce by galacturonate. Could also transport 5-keto-4-deoxyuronate and 2,5-diketo-3-deoxygluconate
	exuT	Op170, Op171	[σA AND NOT(CcpA) AND NOT(ExuR)] OR [σE]			GLUCUext + H(+)ext <-> D-glucuronate + H(+)	Rivolta et al. (1998), Mekjian et al. (1999), Miwa et al. (2000)
	exuT	Op170, Op172	[σA AND NOT(CcpA) AND NOT(ExuR)] OR [σE]			GALTUext + H(+)ext <-> D-galacturonate + H(+)	Rivolta et al. (1998), Mekjian et al. (1999), Miwa et al. (2000)
Salicin/Arbutin
	bglP	Op160	{ [σA AND NOT(CcpA)] } AND LicT			BglP-EIIA + HPr-His15-phosphate -> BglP-EIIA-phosphate + HPr
	bglP	Op160	{ [σA AND NOT(CcpA)] } AND LicT			BglP-EIIA-phosphate + BglP-EIIBC -> BglP-EIIA + BglP-EIIBC-phosphate
	bglP	Op160	{ [σA AND NOT(CcpA)] } AND LicT			SALext + BglP-EIIBC-phosphate -> salicin 6-phosphate + BglP-EIIBC	Le Coq et al. (1995), Kruger et al. (1995), Kruger et al. (1996)
	bglP	Op160	{ [σA AND NOT(CcpA)] } AND LicT			ARBText + BglP-EIIBC-phosphate -> arbutin 6-phosphate + BglP-EIIBC	Le Coq et al. (1995), Kruger et al. (1995), Kruger et al. (1996)
Lichenan
	licA	Op145	[σA AND NOT(CcpA) AND LicR]			Lic-EIIA + HPr-His15-phosphate -> Lic-EIIA-phosphate + HPr
	licB	Op145	[σA AND NOT(CcpA) AND LicR]			Lic-EIIA-phosphate + Lic-EIIBC -> Lic-EIIA + Lic-EIIBC-phosphate
	licC	Op145	[σA AND NOT(CcpA) AND LicR]			LICext + Lic-EIIBC-phosphate -> lichenan 6-phoshate + Lic-EIIBC	Tobisch et al. (1997), Tobisch et al. (1999)
Gluconate
	gntP	Op15	[σA AND NOT(GntR) ]*modI(CcpA)*modI(CcpB)			GNText + H(+)ext <-> D-gluconate + H(+)
Ribose/Xylose/Arabinose
	rbsA+rbsB+rbsC+rbsD	Op154	[σA]*modI(CcpA)*modA(AbrB)			RIBext + ATP -> D-ribose + ADP + phosphate	Strauch et al. (1995)
	araP+araQ	Op167	[σA]*modI(CcpA)*modI(AraR)			ARAext + ATP -> L-arabinose + ADP + phosphate	Sa-Nogueira et al. (1997c), Mota et al. (1999), Inacio et al. (2003), Raposo et al. (2004)
	araE	araE	[σA]*modI(CcpA)*modI(AraR)			ARAext + H(+)ext -> L-arabinose + H(+)	Sa-Nogueira et al. (1997b), Mota et al. (1999), Inacio et al. (2003)
	araE	araE	[σA]*modI(CcpA)*modI(AraR)			XYLext + H(+)ext -> D-xylose + H(+)	Sa-Nogueira et al. (1997b), Krispin et al. (1998b), Mota et al. (1999), Inacio et al. (2003)	Bsub cannot grow on xylose alone
	araE	araE	[σA]*modI(CcpA)*modI(AraR)			GALext + H(+)ext -> D-galactose + H(+)	Sa-Nogueira et al. (1997b), Krispin et al. (1998b), Mota et al. (1999), Inacio et al. (2003)	Bsub cannot grow on galactose alone
Glycerol
	glpF	Op163	{ [σA AND NOT(CcpA)] } AND GlpP			GLOext <-> glycerol	Holmberg et al. (1990), Beijer et al. (1993), Darbon et al. (2002)	facilitator
	glpT	Op165	{ [σA] } AND GlpP			GLO3Pext + H(+)ext <-> glycerol-3-phosphate + H(+)	Nilsson et al. (1994)	mRNA increased with glycerol-3-phosphate
Acetoin
	ytrB+ytrC+ytrD+ytrE+ytrF	Op169	[σA]*modI(YtrA)			ACTOext + ATP -> ADP + phosphate + acetoin	Yoshida et al. (2000)	induced in early stationnary phase
TCA metabolites
	dctP	dctP	[σA AND DctR]*modI(CcpA)			SUCCext + H(+)ext -> succinate + H(+)	Asai et al. (2000)
	dctP	dctP	[σA AND DctR]*modI(CcpA)			FUMext + H(+)ext -> fumarate + H(+)	Asai et al. (2000)
	citM	Op147	[σA AND CitT]*modI(CcpA)		modA(Mg2+)	CIText + Mg(2+)ext -> citrate + Mg(2+)	Krom et al. (2000), Yamamoto et al. (2000)	stimulated by Mg2+. also transport Ni2+, Mn2+, Co2+ and Zn2+, but not Ca2+, Ba2+ and Sr2+
	citH	citH			modI(Mg2+)	CIText + Ca(2+)ext -> citrate + Ca(2+)	Krom et al. (2000)	inhibited by Mg2+. also transport Ba2+ and Sr2+ but not Mg2+, Ni2+, Mn2+, Co2+ and Zn2+
	cimH	Op149			modI(Mg2+,Ca2+)	CIText + H(+)ext -> citrate + H(+)	Krom et al. (2001)	inhibited by Ca2+ and Mg2+, Km(CIT) = 12μM, Vm = 37nM/min/mg
	cimH	Op149			modI(Mg2+,Ca2+)	MALext + H(+)ext -> malate + H(+)	Krom et al. (2001)	inhibited by Ca2+ and Mg2+, low transport rate but Km=167nM/min/mg
	maeN	maeN	[σA AND MalR]			MALext + Na(+)ext -> malate + Na(+)	Wei et al. (2000), Tanaka et al. (2003)
	yflS	yflS	[MalR]			MALext + Na(+)ext -> malate + Na(+)	Tanaka et al. (2003)	putative malate transporter
	mleN	Op23	modI(CcpA)			MALext + Na(+) + 2 H(+)ext + lactate -> malate + Na(+)ext + 2 H(+) + LCText	Wei et al. (2000), Miwa et al. (2000)	lactate/malate antiport
	lctP	Op24	[σA] *modI(Rex)*modA(ArfM)*modA(AlsR)*modA(ResD)			LCText + H(+)ext -> lactate + H(+)		lactate permease
Nitrogen sources
	nasA	nasA	[σA]*modA(TnrA)*modI(GlnR) AND O2			NITRAext + H(+)ext <-> nitrate + H(+)	Nakano et al. (1995), Yoshida et al. (2003)	nitrate transporter
	nirC (ywcJ)	nirC	[σA] *modI(Rex)			NITRIext + H(+)ext -> nitrite + H(+)	Cruz Ramos et al. (1995), Larsson et al. (2005), Reents et al. (2006)	nitrite transporter
	narK	Op42	[σA AND Fnr]			nitrite + H(+) -> NITRIext + H(+)ext	Cruz Ramos et al. (1995),Nakano et al. (1996), Reents et al. (2006)	nitrite efflux
	nrgA+nrgB	Op48	[σA AND TnrA]			NH3ext + H(+)ext <-> NH3 + H(+)	Wray et al. (1994), Wray et al. (1996), Detsch et al. (2003), Yoshida et al. (2003)	high affinity transporter
			diffusion			NH3ext <-> NH3	Detsch et al. (2003)	diffusion trough membrane
	glnT (ybgH)	Op85	[σA AND GlnL]			GLNext + H(+)ext -> L-glutamine + H(+)	Satomura et al. (2005)
	glnQ+glnH+glnM+glnP	Op87	modA(TnrA)			GLNext + ATP -> L-glutamine + ADP + phosphate	Yoshida et al. (2003)
	X5					GLNext + H(+)ext -> L-glutamine + H(+)
	gltP	gltP				GLText + H(+)ext -> L-glutamate + H(+)	Tolner et al. (1995)
	gltP	gltP				ASPext + H(+)ext -> L-aspartate + H(+)	Tolner et al. (1995)
	gltT	gltT				GLText + Na(2+)ext + H(+)ext -> L-glutamate + Na(2+) + H(+)
Sulfur source							Detsch et al. (2003)
	cysP	Op64	[σA]*modI(CysR)			SULext + H(+)ext-> sulfate + H(+)	Mansilla et al.(2000), Albanesi et al. (2005)
	tcyP (yhcL)	tcyP	[σA]*modI(CymR)			CYSTIext + H(+)ext -> L-cystine + H(+)	Burguiere et al. (2004)	high affinity transporter
	tcyA+tcyB+tcyC (yckK+yckJ+yckI)	Op75				CYSTIext + ATP -> L-cystine + ADP + phosphate	Burguiere et al. (2004)	low affinity transporter
	tcyJ+tcyK+tcyL+tcyM+tcyN (ytmJ+ytmK+ytmL+ytmM+ytmN)	Op74	[σA AND YtlI]*modI(Spx)			CYSTIext + ATP -> L-cystine + ADP + phosphate	Burguiere et al. (2004), Burguiere et al. (2005)	high affinity transporter. Spx role may be indirect via CymR production
	metN+metP+metQ	Op76	{ [σA] } AND NOT(SAM)			METext + ATP -> L-methionine + ADP + phosphate	Hullo et al. (2003)	high affinity transporter, S-box regulation
	yhdG	yhdG	modI(CodY)			METext + H(+)ext -> L-methionine + H(+)	Molle et al. (2003), den Hengst et al. (2006)	putative
	ssuA+ssuB+ssuC	Op77	[σA] *modI(CymR)*modI(Spx)			SULFOext + ATP -> sulfonate + ADP + phosphate	Even et al. (2006), Erwin et al. (2005)	Spx role may be indirect via CymR production
Amino acids
	trpP (yhaG)	trpP	[σA]	NOT(TRAP)		TRPext + H(+)ext -> L-tryptophan + H(+)	Yakhnin et al. (2004)	translational regulation
	putP	Op109	modI(CcpA)*modA(Spo0A)*modI(CodY)			PROext + H(+)ext -> L-proline + H(+)	Molle et al. (2003b), Molle et al. (2003a)
	opuE	opuE	[σA] *modI(CcpA) OR [σB]			PROext + H(+)ext -> L-proline + H(+)	Spiegelhalter et al. (1998), Miwa et al. (2001), Lulko et al. (2007)	high induction in osmotic stress conditions
	yhdG	yhdG	modI(CodY)			LEUext + H(+)ext -> L-leucine + H(+)	Molle et al. (2003)	direct CodY target
	yhdG	yhdG	modI(CodY)			VALext + H(+)ext -> L-valine + H(+)	Molle et al. (2003)	direct CodY target
	yhdG	yhdG	modI(CodY)			ILEext + H(+)ext -> L-isoleucine + H(+)	Molle et al. (2003)	direct CodY target
Purine/Pyrimidine
	pbuE (ydhL)	pbuE	{ } AND ADE			adenine + H(+) -> H(+)ext + ADEext	Johansen et al. (2003), Mandal et al. (2004)	A-box adenine
	pbuE (ydhL)	pbuE	{ } AND ADE			hypoxanthine + H(+) -> H(+)ext + HXTHext	Johansen et al. (2003), Mandal et al. (2004)	A-box adenine
	nupG (yxjA)	nupG	{ } AND NOT(GUA OR HXTH )			INOext + H(+)ext -> inosine + H(+)
	pbuG	pbuG	{ } AND NOT(GUA OR HXTH )			HXTHext + H(+)ext -> hypoxanthine + H(+)	Johansen et al. (2003)	G-box guanine or hypoxanthine
	pbuG	pbuG	{ } AND NOT(GUA OR HXTH )			GUAext + H(+)ext -> guanine + H(+)	Johansen et al. (2003)	G-box guanine or hypoxanthine
	pbuX	Op121	{ [σA] *modI(PurR) } AND NOT(GUA OR HXTH )			XTHext + H(+)ext -> xanthine + H(+)	Johansen et al. (2003), Mandal et al. (2004)	G-box guanine or hypoxanthine
	nupC	Op134	[σA]*modI(CcpA)*modA(DeoR)			URIext + H(+)ext -> uridine + H(+)	Kloudova et al. (1974), Saxild et al. (1996), Zeng et al. (2000)	no inosine transport, may transport (deoxy)uridine/(deoxy)cytidine
	nupC	Op134	[σA]*modI(CcpA)*modA(DeoR)			dURIext + H(+)ext -> deoxyuridine + H(+)	Kloudova et al. (1974), Saxild et al. (1996), Zeng et al. (2000)	no inosine transport, may transport (deoxy)uridine/(deoxy)cytidine
	nupC	Op134	[σA]*modI(CcpA)*modA(DeoR)			CYText + H(+)ext -> cytidine + H(+)	Kloudova et al. (1974), Saxild et al. (1996), Zeng et al. (2000)	no inosine transport, may transport (deoxy)uridine/(deoxy)cytidine
	nupC	Op134	[σA]*modI(CcpA)*modA(DeoR)			dCYText + H(+)ext -> deoxycytidine + H(+)	Kloudova et al. (1974), Saxild et al. (1996), Zeng et al. (2000)	no inosine transport, may transport (deoxy)uridine/(deoxy)cytidine
	pyrP	Op110	{ [σA]*modI(PurR) } AND NOT(PyrR)			URCext + H(+)ext -> uracil + H(+)	Turner et al. (1994), Shin et al. (1997), Zhang et al. (2003)
	pucK (yunK)	Op118	[σA AND PucR]			URAext + H(+)ext -> urate + H(+)	Schultz et al. (2001), Beier et al. (2002)
	pucJ (yunJ)	Op118	[σA AND PucR]			URAext + H(+)ext -> urate + H(+)	Schultz et al. (2001), Beier et al. (2002)
	pucI (ywoE)	pucI	[σA AND PucR]			ALTOext + H(+)ext -> allantoin + H(+)	Schultz et al. (2001), Beier et al. (2002)
Aminoacids
Glutamate and Glutamine metabolism
	gltA+gltB	Op88	[σA AND (GltC0 OR GltC1)]*modI(TnrA)*modI(GltC2)		[FMN, FAD, Fe-S]	L-glutamine + 2-oxoglutarate + NADPH -> 2 L-glutamate + NADP(+)	Bohannon et al. (1989), Belitsky et al. (1997), Belitsky et al. (2000), Yoshida et al. (2003), Belitsky et al. (2004), Picossi et al. (2007)
	glnA	Op83	[σA] *modI(GlnR)*modI(TnrA)		[Mg2+,Mn2+]	ATP + L-glutamate + NH(3) -> ADP + phosphate + L-glutamine	Wray et al. (1996), Brown et al. (1996), Zalieckas et al. (2006)
	rocG	rocG	[σL AND RocR]*modI(CcpA)*modI(Spo0A)			L-glutamate + NAD(+) + H(2)O -> NADH + 2-oxoglutarate + NH(3)	Belitsky et al. (2004b), Molle et al. (2003b), Commichau et al (2007b)	Spo0A is able to bind DNA (gel-shift) but no obvious effect on transcription on tested conditions. CcpA can use HPr-ser46 or Crh-Ser46 as co-repressor. Existence of another promoter, not sigL
	gudB	gudB	[σA]			L-glutamate + NAD(+) + H(2)O -> NADH + 2-oxoglutarate + NH(3)	Belitsky et al. (1998)	higher expression in glutamate or proline as nitrogen source. Generally not expressed.
	glsA (ybgJ)	Op85	[σA AND GlnL]			L-glutamine + H(2)O -> NH(3) + L-glutamate	Satomura et al. (2005)
	gltX	Op67	[σA]			L-glutamate + ATP + tRNA(gln) -> AMP + diphosphate + L-glutamyl-tRNA(gln)¨	Gagnon et al. (1994)	constitutive expression
	gatA+gatB+gatC	Op89	{ [σA] } AND NOT(GLN)			L-glutamyl-tRNA(gln)¨+ L-glutamine + ATP -> L-glutaminyl-tRNA(gln) + ADP + phosphate + L-glutamate	Curnow et al. (1997)	no isoenzyme, predicted anti-terminator/terminator
Aspartate and Asparagine metabolism
	aspB	aspB				oxaloacetate + L-glutamate <-> L-aspartate + 2-oxoglutarate	Iijima et al (1977)
	ansB	Op51	[σA AND ASN] *modI(AnsR)			L-aspartate -> fumarate + NH(3)	Sun et al. (1991),Sun et al. (1993), Fisher et al. (2002b)
	ansA	Op51	[σA AND ASN] *modI(AnsR)			L-asparagine + H(2)O -> L-aspartate + NH(3)	Sun et al. (1991),Sun et al. (1993), Fisher et al. (2002b)
	ansZ (yccC)	yccC	[σA AND TnrA]			L-asparagine + H(2)O -> L-aspartate + NH(3)	Fisher et al. (2002b)
	asnB	Op52				ATP + L-aspartate + L-glutamine + H(2)O -> AMP + diphosphate + L-asparagine + L-glutamate	Yoshida et al. (1999)	constitutive, expressed during growth phase, repressed in stationnary phase
	asnH	Op53	modI(AbrB)*modI(CodY)			ATP + L-aspartate + L-glutamine + H(2)O -> AMP + diphosphate + L-asparagine + L-glutamate	Yoshida et al. (1999), Molle et al. (2003), Hamon et al. (2004)	AbrB BS not detected. Direct binding of CodY (ChIP-chIP experiments)
	asnO	asnO	[σE AND SpoIIID]			ATP + L-aspartate + L-glutamine + H(2)O -> AMP + diphosphate + L-asparagine + L-glutamate	Yoshida et al. (1999), Eichenberger et al. (2004)	SpoIIID BS not detected. A asnO mutant cannot sporulate
	panD					L-aspartate -> beta-alanine + CO(2)	Okada, H et al (19911)
	asnS	asnS	[σA]			L-asparagine + ATP + tRNA(asn) -> AMP + diphosphate + L-asparaginyl-tRNA(asn)¨	Condon et al. (1996)
	aspS	Op55	{} AND NOT(ASP OR HIS)			L-aspartate + ATP + tRNA(asp) -> AMP + diphosphate + L-aspartyl-tRNA(asp)¨	Chopin et al. (1998)	predicted Tbox, AAC specifier codon
Alanine metabolism
	alaT	Op50				pyruvate + L-glutamate -> L-alanine + 2-oxoglutarate		alaR not induced by alanine, unknown role
	ald	ald	[σA]			L-alanine + NAD(+) + H(2)O -> pyruvate + NADH + NH3	Siranosian et al. (1993)	required for sporulation, induce by alanine
	alr	alr				L-alanine <-> D-alanine
	dat	dat				pyruvate + L-glutamate -> D-alanine + 2-oxoglutarate
	alaS	alaS				L-alanine + ATP + tRNA(ala) -> AMP + diphosphate + L-alanyl-tRNA(ala)¨	Chopin et al. (1998)	predicted Tbox, GCU specifier codon
Serine and glycine metabolism
	serA	serA			modI(SER)	3-phospho-D-glycerate + NAD(+) <-> 3-phosphohydroxypyruvate + NADH	Ponce-de-leon et al. (1972)	constitutive, enzyme inhibited by L-serine
	serC	serC				3-phosphohydroxypyruvate + L-glutamate <-> phosphoserine + 2-oxoglutarate	Ponce-de-leon et al. (1972)
	X6					phosphoserine + H(2)O <-> L-serine + phosphate	Ponce-de-leon et al. (1972)
	sdaAA+sdaAB	Op49				L-serine -> pyruvate + NH(3)
	glyA	glyA	[σA]*modI(PurR)			tetrahydrofolate + L-serine <-> 5,10-methylenetetrahydrofolate + glycine + H(2)O	Dartois et al. (1997), Saxild et al. (2001)	with LrpA and LrpB, activates KinB sensor kinase of sporulation
	gcvPA+gcvPB	Op190	{} AND (GLY)			L-glycine + lipoylprotein -> S-aminomethyldihydrolipoylprotein+ CO(2)	Mandal et al (2004)	probable pyridoxal-5P as cofactor
	gcvT	Op190	{} AND (GLY)			S-aminomethyldihydrolipoylprotein + tetrahydrofolate <-> NH(3) + dihydrolipoylprotein + 5,10-methylenetetrahydrofolate	Mandal et al (2004)
	serS	serS	{} AND NOT(SER)			L-serine + ATP + tRNA(ser) -> AMP + diphosphate + L-seryl-tRNA(ser)	Condon et al. (1996), Chopin et al. (1998)	predicted Tbox, UCC specifier codon (trnD_ser)
	glyQ+glyS	Op57	{} AND NOT(GLY)			L-glycine + ATP + tRNA(gly) -> AMP + diphosphate + glycyl-tRNA(gly)	Chopin et al. (1998), Grundy et al. (2002), Yousef et al. (2005)	T box glycine, sensible in vitro to Mg2+, GGC specifier codon (trnB_gly1,trnD_gly,trnI_gly,trnJ_gly)
Threonine and Lysine metabolism
	dapG	Op58,Op59	[σA] OR [σ(unk)] OR [σK]		modI(MDMP)	ATP + L-aspartate -> ADP + 4-phospho-L-aspartate	Rosner et al. (1971)	constitutive, enzyme inhibited by meso-diaminopimelate
	lysC	lysC	{σA} AND NOT(LYS)		modI(LYS,MET)	ATP + L-aspartate -> ADP + 4-phospho-L-aspartate	Rosner et al. (1971), Graves et al. (1990), Graves et al. (1990b), Grundy et al. (2003), Sudarsan et al. (2003)	L box mechanism, degraded in stationnary phase, enzyme inhibited by lysine and methionine
	yclM	yclM			modI(THR,LYS+THR)*modA(LYS)	ATP + L-aspartate -> ADP + 4-phospho-L-aspartate	Graves et al. (1990), Kobashi et al. (2001)	enzyme inhibited by threonine and threonine+lysine and induced by lysine
	asd	Op58,Op59	[σA] OR [σ(unk)] OR [σK]			4-phospho-L-aspartate + NADPH <-> L-aspartate 4-semialdehyde + phosphate + NADP(+)
	hom	Op60			modI(THR)	L-aspartate 4-semialdehyde + NADPH <-> L-homoserine + NADP(+)	Parsot et al. (1988)	enzyme inhibited by threonine
	thrB	Op60			modI(THR)	ATP + L-homoserine <-> ADP + O-phospho-L-homoserine	Vapnek et al. (1971)	enzyme inhibited by threonine
	thrC	Op60			modI(CYS,SUL)	O-phospho-L-homoserine + H(2)O <-> L-threonine + phosphate	Vapnek et al. (1971), Skarstedt et al. (1973)	enzyme inhibited by cysteine and sulfate
	dapA	Op58,Op59	{σA} AND NOT(LYS) OR [σ(unk)] OR [σK]		modI(MDMP)*modA(CIT)	L-aspartate 4-semialdehyde + pyruvate -> 2,3-dihydrodipicolinate + 2 H(2)O	Grundy et al. (2003)	L-box putative, enzyme inhibited by meso-diaminopimelate and activated by citrate
	spoVFA+spoVFB	Op59	[σK]			2,3-dihydrodipicolinate + NAD(+) -> dipicolinate + NADH + H(+)
	dapB	Op62			[FMN]*modI(DPC)	2,3-dihydrodipicolinate + NADPH + H(+) -> tetrahydrodipicolinate + NADP(+)		cofactor FMN required, enzyme inhibited by dipicolinate
	dapD	Op63				acetyl-CoA + tetrahydrodipicolinate -> CoA + N-acetyl-L-2-amino-6-oxopimelase
	patA	patA				N-acetyl-L-2-amino-6-oxopimelase + L-glutamate <-> N-acetyl-LL-2,6-diaminopimelate + 2-oxoglutarate
	dapE	dapE				N-acetyl-LL-2,6-diaminopimelate + H(2)O -> acetate + LL-2,6-diaminopimelate
	dapF	dapF				LL-2,6-diaminopimelate <-> meso-2,6-diaminopimelate
	lysA	lysA	{σA} AND NOT(LYS)		modI(LYS)	meso-2,6-diaminopimelate -> L-lysine + CO(2)	Rosner (1975), Grundy et al. (2003)	L-box putative, inhibited by lysine
	thrZ	thrZ	{} AND NOT(THR)			L-threonine + ATP + tRNA(thr) -> AMP + diphosphate + threonyl-tRNA(thr)	Putzer et al. (1990), Putzer et al. (1992), Gendron et al. (1994)	not expressed in vegetative growth (silent thrZ) , 3 T-box motifs
	thrS	thrS	{} AND NOT(THR)			L-threonine + ATP + tRNA(thr) -> AMP + diphosphate + threonyl-tRNA(thr)	Putzer et al. (1990), Putzer et al. (1992), Gendron et al. (1994), Putzer et al. (2002)	anti-termination mechanism (probable T-box threonine), but induction failed in vitro
	lysS	lysS	[σA]			L-lysine + ATP + tRNA(lys) -> AMP + diphosphate + lysyl-tRNA(lys)	Condon et al. (1996)	no T-box, but L-box putative ? (potential terminator sequence upstream the transcription start site), may belong to Op98
Threonine degradation
	tdh	Op61				L-threonine + NAD(+) <-> NADH + 2-amino-3-oxobutanoate
	kbl	Op61				2-amino-3-oxobutanoate + coA <-> glycine + acetyl-coA
Methionine metabolism
	metA	metA			modI(MET+SAM)	acetyl-CoA + L-homoserine <-> CoA + O-acetyl-L-homoserine		enzyme inhibited by L-methionine plus SAM in B. flavum and E. coli
	metI (yjcI)	Op69	{ [σA] } AND NOT(SAM)			O-acetyl-L-homoserine + L-cysteine -> cystathionine + acetate	Auger et al. (2002)	S-box regulation
	metC (yjcJ)	Op69	{ [σA] } AND NOT(SAM)			cystathionine + H(2)O -> L-homocysteine + NH(3) + pyruvate	Auger et al. (2002)	S-box regulation
	patB	patB				cystathionine + H(2)O -> L-homocysteine + NH(3) + pyruvate	Auger et al. (2005)	constitutive, not induced by sulfur source
	metE	metE	{ [σA] } AND NOT(SAM)			5-methyltetrahydropteroyltri-L-glutamate + L-homocysteine -> tetrahydropteroyltri-L-glutamate + L-methionine		no cofactor cobalamin, S-box regulation
	metK	metK	{ [σA] } AND NOT(SAM)			ATP + L-methionine + H(2)O -> phosphate + diphosphate + S-adenosyl-L-methionine		S-box regulation
	X7		methylation			S-adenosyl-L-methionine -> S-adenosyl-L-homocysteine		methylation reactions
	mtnN	Op68	[σA]*modI(CymR)*modA(Spx)			S-adenosyl-L-homocysteine + H(2)O -> adenine + S-ribosyl-L-homocysteine	Sekowska et al. (1999), Hullo et al. (2007)
	luxS	luxS				S-ribosyl-L-homocysteine -> 4,5-dihydroxy-2,3-pentanedione + L-homocysteine		4,5-dihydroxy-2,3-pentanedione is a precursor of quorum sensing
	speD	Op4,speD	[σA AND NOT(CcpN)] OR [σA]			S-adenosyl-L-methionine -> CO(2) + decarboxy-S-adenosyl-L-methionine
	speE	Op73,speE	[σA] OR [σA]			decarboxy-S-adenosyl-L-methionine + putrescine -> spermidine + methylthioadenosine	Sekowska et al. (1998)
	mtnN	Op68	[σA]*modI(CymR)*modA(Spx)			methylthioadenosine + H(2)O -> methylthioribose + adenine	Sekowska et al. (1999), Hullo et al. (2007)
	mtnK	Op70	{ [σA] } AND NOT(SAM)			methylthioribose + ATP -> ADP + methylthioribose-1-phosphate	Sekowska et al. (2001), Sekowska et al. (2002)	S-box regulation. Km(MTR) = 60μM
	mtnA (ykrS)	Op70	{ [σA] } AND NOT(SAM)			methylthioribose-1-phosphate <-> methylthioribulose-1-phosphate	Sekowska et al. (2002), Ashida et al (2003), Saito et al (2007)	S-box regulation. Vmax=20.4 +/- 0.8 μM/min/mg, Km(MTR-1P) = 138 +/- 9 μM et Keq = MTRu-1P/MTR-1P = 6
	mtnB (ykrY)	Op71,Op72	[σA] OR { [σA] } AND NOT(SAM)			methylthioribulose-1-phosphate <-> H(2)O + 2,3-diketo-5-methylthiopentyl-1-phosphate	Sekowska et al. (2002), Ashida et al (2003)	S-box regulation
	mtnW	Op71,Op72	[σA] OR { [σA] } AND NOT(SAM)			2,3-diketo-5-methylthiopentyl-1-phosphate <-> 2-hydroxy-3-keto-5-methylthiopentenyl-1-phosphate	Sekowska et al. (2002), Ashida et al (2003)	S-box regulation
	mtnX	Op71,Op72	[σA] OR { [σA] } AND NOT(SAM)			2-hydroxy-3-keto-5-methylthiopentenyl-1-phosphate <-> phosphate + 1,2-dihydroxy-3-keto-5-methylthiopentene	Sekowska et al. (2002), Ashida et al (2003)	S-box regulation
	mtnZ	Op71,Op72	[σA] OR { [σA] } AND NOT(SAM)		[Fe2+]	1,2-dihydroxy-3-keto-5-methylthiopentene+ O(2) -> formate + HCOO- + 2-keto-4-methylthiobutyrate	Sekowska et al. (2002), Ashida et al (2003)	S-box regulation
	mtnZ	Op71,Op72	[σA] OR { [σA] } AND NOT(SAM)		[Ni2+]	1,2-dihydroxy-3-keto-5-methylthiopentene+ O(2) -> formate + HCOO- + CO + 3-methylthiopropionate	Ashida et al (2003)	S-box regulation
	mtnE (mtnV)	Op71	[σA]			2-keto-4-methylthiobutyrate + L-aspartate -> L-methionine + oxaloacetate	Sekowska et al. (2002)
	metS	metS	[σA]*modI(Spo0A)			L-methionine + ATP + tRNA(met) -> AMP + diphosphate + L-methionyl-tRNA(met)	Condon et al. (1996), Molle et al. (2003b)	potential terminator sequence upstream the transcription start site
	fmt	Op20				L-methionyl-tRNA(met) + 10-formyltetrahydrofolate + H(2)O -> tetrahydrofolate + 10-formylmethionyl-tRNA(met)
Cysteine metabolism
	sat	Op64	[σA]*modI(CysR)			sulfate + ATP -> diphosphate + adenylylsulfate	Mansilla et al.(2000), Albanesi et al. (2005)
	yitA	Op65	[σK]			sulfate + ATP -> diphosphate + adenylylsulfate
	cysH	Op64	[σA]*modI(CysR)		[4Fe-4S]	adenylylsulfate + reduced thioredoxin +H(2)O -> oxidized thioredoxin + sulfite + AMP	Mansilla et al.(2000), Berndt et al (2004), Albanesi et al. (2005)	non functional S-box
	yitB	Op65	[σK]			adenylylsulfate + reduced thioredoxin +H(2)O -> oxidized thioredoxin + sulfite + AMP
	cysC	Op64	[σA]*modI(CysR)			adenylylsulfate + ATP -> ADP + 3-phospho-adenylylsulfate	Mansilla et al.(2000), Albanesi et al. (2005)
	yisZ	Op65	[σK]			adenylylsulfate + ATP -> ADP + 3-phospho-adenylylsulfate
	cysH	Op64	[σA]*modI(CysR)		[4Fe-4S]	3-phospho-adenylylsulfate+ reduced thioredoxin +H(2)O -> oxidized thioredoxin + sulfite + adenosine-3,5-biphosphate	Mansilla et al.(2000), Berndt et al (2004), Albanesi et al. (2005)
	yisZ	Op65	[σK]			3-phospho-adenylylsulfate+ reduced thioredoxin +H(2)O -> oxidized thioredoxin + sulfite + adenosine-3,5-biphosphate
	cysJ+cysI	Op66	[σA]*modA(CysL)		[Siroheme]	sulfite + 3 NADPH -> H(2)S + 3 NADP(+) + 3 H(2)O	Guillouard et al. (2002)	transcription higher in sulfate or thiosulfate than cysteine, needs siroheme
	ssuD	Op77	[σA]*modI(CymR)			sulfonate + O(2) + FMNH(2) -> H(2)O + FMN + sulfite	Even et al. (2006)
	cysE	Op67	{ [σA] } AND NOT(CYS)		modI(CYS)	acetyl-CoA + L-serine <-> CoA + O-acetyl-L-serine	Kredich et al. (1966), Gagnon et al. (1994)	T-box cysteine (trnD-cys), enzyme inhibited by L-cysteine in E. coli
	cysK	cysK	[σA]*modI(CymR)			O-acetyl-L-serine + H(2)S -> L-cysteine + acetate	Even et al. (2006), Hullo et al. (2007)
	mccA (yrhA)	Op68	[σA]*modI(CymR)*modA(Spx)			O-acetyl-L-serine + H(2)S -> L-cysteine + acetate	Even et al. (2006), Hullo et al. (2007)
	cysK	cysK	[σA]*modI(CymR)			O-acetyl-L-serine + thiosulfate -> S-sulfocysteine + acetate	Even et al. (2006)
	mccA	Op68	[σA]*modI(CymR)*modA(Spx)			O-acetyl-L-serine + thiosulfate -> S-sulfocysteine + acetate
	X8					S-sulfocysteine <-> L-cysteine
	X9					L-cystine <-> L-cysteine
	mccA	Op68	[σA]*modI(CymR)*modA(Spx)			O-acetyl-L-serine + L-homocysteine -> cystathionine + acetate	Even et al. (2006), Hullo et al. (2007)
	mccB (yrhB)	Op68	[σA]*modI(CymR)*modA(Spx)			cystathionine + H(2)O -> 2-oxobutanoate + NH(3) + cysteine	Even et al. (2006), Hullo et al. (2007)
	X10					cystathionine + H(2)O -> 2-oxobutanoate + NH(3) + cysteine
	mccB	Op68	[σA]*modI(CymR)*modA(Spx)			L-homocysteine + H(2)O -> 2-oxobutanoate + NH(3) + H(2)S	Even et al. (2006), Hullo et al. (2007)	in vivo activity when cloned in E. coli
	mccB	Op68	[σA]*modI(CymR)*modA(Spx)			L-cysteine + H(2)O -> pyruvate + NH(3) + H(2)S	Hullo et al. (2007), Auger et al. (2005)	in vitro activity
	metC (yjcJ)	Op69	{ [σA] } AND NOT(SAM)			L-cysteine + H(2)O -> pyruvate + NH(3) + H(2)S	Auger et al. (2005)	in vitro activity
	patB	patB				L-cysteine + H(2)O -> pyruvate + NH(3) + H(2)S	Auger et al. (2005)	in vitro activity
	cysK	cysK	[σA]*modI(CymR)			L-cysteine + H(2)O -> pyruvate + NH(3) + H(2)S	Auger et al. (2005)	in vitro activity
	yubC	yubC				L-cysteine + O(2) -> cysteine-sulfinic acid	Dominy et al. (2006)
	cysS	Op67	{ [σA] } AND NOT(CYS)			L-cysteine + ATP + tRNA(cys) -> AMP + diphosphate + L-cysteinyl-tRNA(cys)	Gagnon et al. (1994)
Valine, leucine and isoleucine degradation
	bcd	Op81,Op191	[σL]*modI(CodY)*modI(TnrA)*modA(BkdR) OR [σ(unk)]			L-leucine + NAD(+) + H(2)O -> NADH + NH(3) + 2-ketoisocaproate	Debarbouille et al. (1999), Nickel et al (2004)
	bkdAA+bkdAB+bkdB+lpdV	Op81,Op191	[σL]*modI(CodY)*modI(TnrA)*modA(BkdR) OR [σ(unk)]			2-ketoisocaproate + CoA + NAD(+) -> NADH +CO(2) + isovaleryl-CoA	Oku et al (1988), Massey et al. (1976), Debarbouille et al. (1999), Nickel et al (2004)	Km = 0.5μM, Vmax = 5.6nM/min/mg. Precursor of odd Iso-fatty acids, iso-C15 and iso-C17
	bkdAA+bkdAB+bkdB+lpdV	Op81,Op191	[σL]*modI(CodY)*modI(TnrA)*modA(BkdR) OR [σ(unk)]			2-keto-isovalerate + CoA + NAD(+) -> NADH +CO(2) + isobutyryl-CoA	Oku et al (1988), Massey et al. (1976), Debarbouille et al. (1999), Nickel et al (2004)	Km = 0.9μM, Vmax = 13.3nM/min/mg. Precursor of even iso-fatty acids iso-C14 and iso-C16
	bkdAA+bkdAB+bkdB+lpdV	Op81,Op191	[σL]*modI(CodY)*modI(TnrA)*modA(BkdR) OR [σ(unk)]			2-keto-3-methylvalerate + CoA + NAD(+) -> NADH +CO(2) + 2-methylbutyryl-CoA	Oku et al (1988), Massey et al. (1976), Debarbouille et al. (1999), Nickel et al (2004)	Km = 0.2μM, Vmax = 17.8nM/min/mg. Precursor of Anteiso-fatty acids anteiso-C15, anteiso-C17
	X11					isovaleryl-CoA + FAD -> FADH(2) + 3-methylcrotonyl-CoA	Massey et al. (1976)	pathway not well characterized. unknown gene.
	X12					3-methylcrotonyl-CoA + ATP + CO(2) -> ADP + phosphate + 3-methylglutaconyl-CoA	Massey et al. (1976)	pathway not well characterized. unknown gene.
	X13					3-methylglutaconyl-CoA + H(2)O <-> 3-hydroxy-3-methylglutaryl-CoA	Massey et al. (1976)	pathway not well characterized. unknown gene.
	X14					3-hydroxy-3-methylglutaryl-CoA <-> acetoacetate + acetyl-CoA	Massey et al. (1976)	pathway not well characterized. unknown gene.
	X15					isobutyryl-CoA + FAD -> FADH(2) + methylacrylyl-CoA	Massey et al. (1976)	pathway not well characterized. unknown gene.
	X16					methylacrylyl-CoA + H(2)O <-> 3-hydroxy-isobutyryl-CoA	Massey et al. (1976)	pathway not well characterized. unknown gene.
	X17					3-hydroxy-isobutyryl-CoA + H(2)O <-> 3-hydroxy-isobutyrate + CoA	Massey et al. (1976)	pathway not well characterized. unknown gene.
	X18					3-hydroxy-isobutyrate + NAD(+) <-> methylmalonate-semialdehyde + NADH	Massey et al. (1976)	pathway not well characterized. unknown gene.
	mmsA	Op151	[σA AND NOT(IolR)]*modI(CcpA)			methylmalonate-semialdehyde + CoA + NAD(+) -> CO(2) + propionyl-CoA + NADH	Massey et al. (1976), Yoshida et al. (1997), Yoshida et al. (1999b), Miwa et al. (2000)
	X19					2-methylbutyryl-CoA + FAD -> tigyl-CoA + FADH(2)	Massey et al. (1976)	pathway not well characterized. unknown gene.
	X20					tigyl-CoA + H(2)O <-> 2-methyl-3-hydroxy-butyryl-CoA	Massey et al. (1976)	pathway not well characterized. unknown gene.
	X21					2-methyl-3-hydroxy-butyryl-CoA + NAD(+) <-> 2-methyl-acetoacetyl-CoA + NADH	Massey et al. (1976)	pathway not well characterized. unknown gene.
	X22					2-methyl-acetoacetyl-CoA + CoA <-> acetyl-CoA + propionyl-CoA	Massey et al. (1976)	pathway not well characterized. unknown gene.
	mmgD	Op22	[σE] *modI(CcpA)			propionyl-CoA + oxaloacetate + H(2)O -> CoA + 2-methyl-citrate	Koburger et al (2005)	putative, 35% identity with PrpD of Salmonella typhirum
	mmgE	Op22	[σE] *modI(CcpA)			2-methyl-citrate <-> 2-methyl-cis-aconitase + H(2)O	Koburger et al (2005)	putative, 60% identity with PrpD of Salmonella typhirum
	X23					2-methyl-cis-aconitase + H(2)O <-> (2S,3R)-3-hydroxybutane-1,2,3-tricarboxylate
	yqiQ	Op22	[σE] *modI(CcpA)			(2S,3R)-3-hydroxybutane-1,2,3-tricarboxylate <-> pyruvate + succinate	Koburger et al (2005)	putative, 42% identity with PrpB of Salmonella typhirum
	X24					propionyl-CoA + HCO(3-) + ATP <-> D-methylmalonyl-CoA + ADP + phosphate
	X25					D-methylmalonyl-CoA <-> L-methylmalonyl-CoA
	X26					L-methylmalonyl-CoA <-> succinyl-CoA
Valine and isoleucine biosynthesis
	ilvA	Op82	modI(CodY)		modI(ILE)	L-threonine -> 2-oxobutanoate + NH(3)	Hatfield et al. (1970), Molle et al. (2003), Mader et al. (2004)	CodY BS not detected, enzyme inhibited by isoleucine
	ilvB+ilvH	Op78, Op79	{ [σA]*modA(CcpA)*modI(CodY)*modI(TnrA) } AND NOT(LEU)		modI(VAL)	2 pyruvate -> 2-acetolactate + CO(2)	Grandoni et al. (1992), Garrity et al. (1994), Molle et al. (2003), Mader et al. (2004), Shivers et al. (2004), Tojo et al. (2005)	putative allosteric inhibition by valine
	ilvB+ilvH	Op78, Op79	{ [σA]*modA(CcpA)*modI(CodY)*modI(TnrA) } AND NOT(LEU)		modI(VAL)	pyruvate + 2-oxobutanoate -> 2-aceto-2-hydroxybutanoate + CO(2)	Grandoni et al. (1992), Garrity et al. (1994), Molle et al. (2003), Mader et al. (2004), Shivers et al. (2004),Tojo et al. (2005)	putative allosteric inhibition by valine
	ilvC	Op78, Op79	{ [σA]*modA(CcpA)*modI(CodY)*modI(TnrA) } AND NOT(LEU)			2-acetolactate + NADPH <-> 2,3-dihydroxy-3-isovalerate + NADP(+)	Grandoni et al. (1992), Garrity et al. (1994), Molle et al. (2003), Mader et al. (2004), Shivers et al. (2004),Tojo et al. (2005)
	ilvC	Op78, Op79	{ [σA]*modA(CcpA)*modI(CodY)*modI(TnrA) } AND NOT(LEU)			2-aceto-2-hydroxybutanoate + NADPH <-> 2,3-dihydroxy-3-methylvalerate + NADP(+)	Grandoni et al. (1992), Garrity et al. (1994), Molle et al. (2003), Mader et al. (2004), Shivers et al. (2004),Tojo et al. (2005)
	ilvD	ilvD	modI(CodY)			2,3-dihydroxy-3-isovalerate -> 2-keto-isovalerate + H(2)O	Molle et al. (2003), Mader et al. (2004)	CodY BS not detected
	ilvD	ilvD	modI(CodY)			2,3-dihydroxy-3-methylvalerate -> 2-keto-3-methylvalerate + H(2)O	Molle et al. (2003), Mader et al. (2004)	CodY BS not detected
	ywaA	ywaA				2-keto-3-methylvalerate + L-glutamate <-> 2-oxoglutarate + L-isoleucine
	ybgE	ybgE	modI(CodY)			2-keto-3-methylvalerate + L-glutamate <-> 2-oxoglutarate + L-isoleucine	Molle et al. (2003), Mader et al. (2004)
	ywaA	ywaA				2-keto-isovalerate + L-glutamate <-> 2-oxoglutarate + L-valine
	ybgE	ybgE	modI(CodY)			2-keto-isovalerate + L-glutamate <-> 2-oxoglutarate + L-valine	Molle et al. (2003), Mader et al. (2004)
	ileS	ileS	{} AND NOT(ILE)			L-isoleucine + ATP + tRNA(ile) -> AMP + diphosphate + L-isoleucyl-tRNA(ile)	Chopin et al. (1998)	putative T-box isoleucine
	valS	Op80	{ [σA] } AND NOT(VAL)			L-valine + ATP + tRNA(val) -> AMP + diphosphate + L-valyl-tRNA(val)	Luo et al. (1997)	T-box valine, specific GUC (trnSL-val2)
Leucine biosynthesis
	leuA	Op78	{ [σA]*modA(CcpA)*modI(CodY)*modI(TnrA) } AND NOT(LEU)		modI(LEU)	acetyl-CoA + 2-keto-isovalerate + H(2)O -> 2-isopropylmalate + CoA	Ward et al. (1973), Grandoni et al. (1992), Garrity et al. (1994), Molle et al. (2003), Mader et al. (2004), Tojo et al. (2005)	T-box leucine (trnS-leu2), enzyme inhibited by leucine
	leuC+leuD	Op78	{ [σA]*modA(CcpA)*modI(CodY)*modI(TnrA) } AND NOT(LEU)			2-isopropylmaleate + H(2)O <-> 3-isopropylmalate	Grandoni et al. (1992), Garrity et al. (1994), Molle et al. (2003), Mader et al. (2004), Shivers et al. (2004),Tojo et al. (2005)	T-box leucine (trnS-leu2)
	leuB	Op78	{ [σA]*modA(CcpA)*modI(CodY)*modI(TnrA) } AND NOT(LEU)			3-isopropylmalate + NAD(+) -> 2-isopropyl-3-oxosuccinate + NADH + H(+)	Grandoni et al. (1992), Garrity et al. (1994), Molle et al. (2003), Mader et al. (2004), Shivers et al. (2004),Tojo et al. (2005)	T-box leucine (trnS-leu2)
			spontaneous			2-isopropyl-3-oxosuccinate -> CO(2) + 2-ketoisocaproate
	ywaA	ywaA				2-ketoisocaproate + L-glutamate <-> 2-oxoglutarate + L-leucine
	ybgE	ybgE	modI(CodY)			2-ketoisocaproate + L-glutamate <-> 2-oxoglutarate + L-leucine	Molle et al. (2003), Mader et al. (2004)
	leuS	leuS	{} AND NOT(LEU)			L-leucine + ATP + tRNA(leu) -> AMP + diphosphate + L-leucyl-tRNA(leu)	Vander Horn et al. (1992), Condon et al. (1996)	T-box leucine (trnS-leu2)
Arginine metabolism
	carA+carB	Op101	[σA]*modI(AhrC)*modA(AbrB)			2 ATP + L-glutamine + CO(2) + H(2)O -> 2 ADP + phosphate + L-glutamate + carbamoyl-phosphate	O'Reilly et al. (1994)	AbrB BS not detected
	argJ	Op101	[σA]*modI(AhrC)*modA(AbrB)		modI(ORN)	acetyl-CoA + L-glutamate -> CoA + N-acetyl-L-glutamate	O'Reilly et al. (1994)	AbrB BS not detected, allosteric inhibition by ornithine
	argB	Op101	[σA]*modI(AhrC)*modA(AbrB)			ATP + N-acetyl-L-glutamate -> ADP + N-acetyl-glutamyl-phosphate	O'Reilly et al. (1994)	AbrB BS not detected
	argC	Op101	[σA]*modI(AhrC)*modA(AbrB)			N-acetyl-glutamyl-phosphate + NADPH <-> N-acetyl-L-glutamate 5-semialdehyde + NADP(+) + phosphate	O'Reilly et al. (1994)	AbrB BS not detected
	argD	Op101	[σA]*modI(AhrC)*modA(AbrB)			N-acetyl-L-glutamate 5-semialdehyde + L-glutamate <-> N-acetyl-L-ornithine + 2-oxoglutarate	O'Reilly et al. (1994)	AbrB BS not detected
	argJ	Op101	[σA]*modI(AhrC)*modA(AbrB)		modI(ORN)	N-acetyl-L-ornithine + L-glutamate -> L-ornithine + N-acetyl-L-glutamate	O'Reilly et al. (1994)	AbrB BS not detected, allosteric inhibition by ornithine
	argF	Op101	[σA]*modI(AhrC)*modA(AbrB)		modI(RocF+ARG,ORN,2ABY)	carbamoyl-phosphate + L-ornithine <-> phosphate + L-citrulline	Issaly et al. (1974), O'Reilly et al. (1994)	AbrB BS not detected, allosteric inhibition by excess ornithine and 2-aminobutyrate, addition of arginine alone reverse inhibition by ornithine, if RocF + arginine is present, 75% inhibition ArgF
	argG	Op102				ATP + L-citrulline + L-aspartate -> AMP + diphosphate + L-argininosuccinate
	argH	Op102				L-argininosuccinate <-> fumarate + L-arginine
	argS	Op103	{} AND NOT(ARG)			L-arginine + ATP + tRNA(arg) -> AMP + diphosphate + L-arginyl-tRNA(arg)		T-box putative arginine
Arginine and proline degradation
	rocF	Op107	[σL AND RocR]*modA(AhrC)*modI(Spo0A)		modI(LYS,ORN,2ABY,Zn2+)	L-arginine + H(2)O -> L-ornithine + urea	Issaly et al. (1974), Gardan et al. (1995), Miller et al. (1997), Molle et al. (2003b)	allosteric inhibition by lysine, ornithine, 2-aminobutyrate and Zn2+, 2 BS for arginine, 1 catalytic, 1 regulator for ArgF inhibition
	rocD	Op107	[σL AND RocR]*modA(AhrC)*modI(Spo0A)			L-ornithine + 2-oxoglutarate -> L-glutamate + L-glutamate-gamma-semialdehyde	Gardan et al. (1995), Miller et al. (1997), Molle et al. (2003b)
	rocA	Op106	[σL AND RocR]*modA(AhrC)			1-pyrroline-5-carboxylate + NAD(+) + 2 H(2)O <-> L-glutamate + NADH	Miller et al. (1997), Ali et al. (2003)
	putC	Op109	modI(CcpA)*modA(Spo0A)*modI(CodY)			1-pyrroline-5-carboxylate + NAD(+) + 2 H(2)O <-> L-glutamate + NADH	Lulko et al. (2007), Molle et al. (2003b), Molle et al. (2003a)
	putB	Op109	modI(CcpA)*modA(Spo0A)*modI(CodY)			L-proline + NADP(+) -> 1-pyrroline-5-carboxylate + NADPH + H(+)	Lulko et al. (2007), Molle et al. (2003b), Molle et al. (2003a)
	speA	speA				L-arginine -> HCO3(-) + agmatine	Sekowska et al. (1998)
	speB	Op73	[σA]			agmatine + H(2)O -> urea + putrescine	Sekowska et al. (1998)
Proline metabolism
	proB	Op108	{} AND NOT(PRO)			ATP + L-glutamate -> ADP + L-glutamate-5-phosphate	Chopin et al. (1998)	T-box proline putative, induce in anabolism conditions
	proJ	Op109				ATP + L-glutamate -> ADP + L-glutamate-5-phosphate		induces in osmotic stress conditions
	proA	Op108	{} AND NOT(PRO)			L-glutamate-5-phosphate + NADPH <-> L-glutamate-gamma-semialdehyde + phosphate + NADP(+)	Chopin et al. (1998)	T-box proline putative, induce in anabolism conditions
			spontaneous			L-glutamate-gamma-semialdehyde <-> 1-pyrroline-5-carboxylate + H(2)O
	proG	proG				1-pyrroline-5-carboxylate + NADPH + H(+) -> L-proline + NADP(+)	Belitsky et al. (2001)
	proH	Op109				1-pyrroline-5-carboxylate + NADPH + H(+) -> L-proline + NADP(+)	Belitsky et al. (2001)	induces in osmotic stress conditions
	proI	proI	{} AND NOT(PRO)			1-pyrroline-5-carboxylate + NADPH + H(+) -> L-proline + NADP(+)	Chopin et al. (1998), Belitsky et al. (2001)	T-box proline putative
	proS	proS				L-proline + ATP + tRNA(pro) -> AMP + diphosphate + L-prolyl-tRNA(pro)
Histidine biosynthesis
	hisG	Op90				ATP + 5-phosphoribosyl-1-pyrophosphate -> phosphoribosyl-ATP + diphosphate	Chapman et al. (1969)
	hisI	Op90				phosphoribosyl-ATP + H(2)O -> phosphoribosyl-AMP + diphosphate	Chapman et al. (1969)
	hisI	Op90				phosphoribosyl-AMP + H(2)O -> phosphoribosylformimino-AICAR-phosphate	Chapman et al. (1969)
	hisA	Op90				phosphoribosylformimino-AICAR-phosphate -> phosphoribulosylformimino-AICAR-phosphate	Chapman et al. (1969)
	hisH+hisF	Op90				phosphoribulosylformimino-AICAR-phosphate + L-glutamine <-> AICAR + D-erythro-imidazol-glycerol-phosphate + L-glutamate	Chapman et al. (1969)
	hisB	Op90				D-erythro-imidazol-glycerol-phosphate -> imidazole-acetol- phosphate + H(2)O	Chapman et al. (1969)
	aroJ	Op92,Op93	{[σA]} AND NOT(TRP) OR {σA}			imidazole-acetol-phosphate + L-glutamate <-> L-histidinol-phosphate + 2-oxoglutarate	Chapman et al. (1969), Nester et al. (1976)
	hisJ	hisJ				L-histidinol-phosphate + H(2)O -> L-histidinol + phosphate	Chapman et al. (1969), le Coq et al. (1999)	no transcriptomic or allosteric regulated by histidine or histidinol
	hisD	Op90				L-histidinol + NAD(+) + -> L-histidinal + NADH	Chapman et al. (1969)
	hisD	Op90				L-histidinal + NAD(+) + H(2)O -> L-histidine + NADH	Chapman et al. (1969)
	hisS	Op55	{} AND NOT(ASP OR HIS)			L-histidine + ATP + tRNA(his) -> AMP + diphosphate + L-histidyl-tRNA(his)
Histidine degradation
	hutH	Op91	{[σA]} AND HutP			L-histidine <-> NH(3) + urocanate	Wray et al. (1994b), Fisher et al. (1994), Fisher et al. (1996), Kumar et al. (2006)
	hutU	Op91	{[σA]} AND HutP			urocanate + H(2)O <-> 4-imidazolone-5-phosphate	Wray et al. (1994b), Fisher et al. (1994), Fisher et al. (1996), Kumar et al. (2006)
	hutI	Op91	{[σA]} AND HutP			4-imidazolone-5-phosphate + H(2)O <-> N-formimino-L-glutamate	Wray et al. (1994b), Fisher et al. (1994), Fisher et al. (1996), Kumar et al. (2006)
	hutG	Op91	{[σA]} AND HutP			N-formimino-L-glutamate + H(2)O <-> formamide + L-glutamate	Wray et al. (1994b), Fisher et al. (1994), Fisher et al. (1996), Kumar et al. (2006)
Phenylalanine, tyrosine and tryptophan biosynthesis (AAA)
	aroA	aroA			modI(CHO,PRE)	phosphoenolpyruvate + D-erythrose 4-phosphate + H(2)O -> 2-dehydro-3-deoxy-D-arabino-heptonate 7-phosphate + phosphate	Nester et al. (1969), Nakatsukasa et al. (1972), Huang et al. (1974), Wu et al. (2005)	bi-functional enzyme, allosteric inhibition by chorismate and prephenate
	aroB	Op94				2-dehydro-3-deoxy-D-arabino-heptonate 7-phosphate -> 3-dehydroquinate + phosphate
	aroC	aroC				3-dehydroquinate <-> 3-dehydroshikimate + H(2)O
	aroD	Op96				3-dehydroshikimate + NADPH <-> shikimate + NADP(+)
	aroK	aroK			modI(CHO,PRE)	ATP + shikimate+ H(+) -> ADP + 3-phosphoshikimate	Nester et al. (1969), Nakatsukasa et al. (1972), Huang et al. (1975)	in complex with aroA for the reaction, then allosteric inhibition by chorismate and prephenate due to aroA
	aroE	Op92,Op93	{[σA]} AND NOT(TRAP) OR {[σA]}			phosphoenolpyruvate + 3-phosphoshikimate <-> phosphate + 5-enolpyruvyl-3-phosphoshikimate
	aroF	Op94				5-enolpyruvyl-3-phosphoshikimate -> chorismate + phosphate
	trpE+trpG	Op92+(Op98,trpG)	{[σA]} AND NOT(TRAP) + ( [σA] OR [σA] )	NOT(TRAP) + (NOT(TRAP) OR TRUE )	modI(TRP)	chorismate + L-glutamine -> anthranilate + pyruvate + L-glutamate	Nester et al. (1966), Nester et al. (1969), Gollnick et al. (2005), Yakhnin et al. (2006), Yakhnin et al. (2006b)	allosteric inhibition of TrpE by tryptophan, trpG in complex either with TrpE, either with PabB in folate synthesis
	trpD	Op92	{[σA]} AND NOT(TRAP)	NOT(TRAP)		anthranilate + 5-phosphoribosyl-1-pyrophosphate <-> N-5-phosphoribosyl-anthranilate + diphosphate	Gollnick et al. (2005), Yakhnin et al. (2006b)
	trpF	Op92	{[σA]} AND NOT(TRAP)		modI(CDX5P)	N-5-phosphoribosyl-anthranilate -> 1-(2-carboxyphenylamino)-1-deoxyribulose 5-phosphate	Gollnick et al. (2005), Yakhnin et al. (2006b)	allosteric inhibition by product 1-(2-carboxyphenylamino)-1-deoxyribulose 5-phosphate
	trpC	Op92	{[σA]} AND NOT(TRAP)			1-(2-carboxyphenylamino)-1-deoxyribulose 5-phosphate -> indole-3-glycerol-phosphate + CO(2) + H(2)O	Gollnick et al. (2005), Yakhnin et al. (2006b)
	trpA	Op92	{[σA]} AND NOT(TRAP)			indole-3-glycerol-phosphate <-> D-glyceraldehyde 3-phosphate + indole	Gollnick et al. (2005), Yakhnin et al. (2006b)	in complex with TrpB
	trpB	Op92	{[σA]} AND NOT(TRAP)			L-serine + indole <-> L-tryptophan + H(2)O	Gollnick et al. (2005), Yakhnin et al. (2006b)	in complex with TrpA
	aroH	Op94			modI(PRE)	chorismate <-> prephenate	Gray et al. (1990)	mono-functional enzyme, allosteric inhibition by prephenate
	aroA	aroA			modI(CHO,PRE)	chorismate <-> prephenate	Nakatsukasa et al. (1972), , Huang et al. (1974), Wu et al. (2005)	bi-functional enzyme, allosteric inhibition by chorismate and prephenate
	pheA	Op95			modI(PHE,TRP,TYR)	prephenate -> phenylpyruvate + H(2)O + CO(2)	Nester et al. (1966), Rebello et al. (1970)	no obvious transcriptomic regulation ( no modulation by AAA), strong allosteric inhibition by phenylalanine, weak allosteric inhibition by tyrosine and tryptophan
	aroJ	Op92,Op93	{[σA]} AND NOT(TRAP) OR {[σA]}			phenylpyruvate + L-glutamate <-> 2-oxoglutarate + L-phenylalanine	Nester et al. (1976)	also involved in histidine synthesis
	X27					phenylpyruvate + L-glutamate <-> 2-oxoglutarate + L-phenylalanine	Nester et al. (1976)	enzyme specific to phenylalanine and tyrosine
	tyrA	Op92,Op93	{[σA]} AND NOT(TRAP) OR {[σA]}		modI(TYR,TYR+TRP+PHE,TRP,PHE)	prephenate + NAD(+) -> 4-hydroxyphenylpyruvate + CO(2) + NADH	Nester et al. (1966), Nester et al. (1969)	enzyme inhibited by L-tyrosine, and phenylalanine+tryptophan increases the inhibition
	aroJ	Op92,Op93	{[σA]} AND NOT(TRAP) OR {[σA]}			4-hydroxyphenylpyruvate + L-glutamate <-> 2-oxoglutarate + L-tyrosine	Nester et al. (1976)	also involved in histidine synthesis
	X27					4-hydroxyphenylpyruvate + L-glutamate <-> 2-oxoglutarate + L-tyrosine	Nester et al. (1976)	enzyme specific to phenylalanine and tyrosine
	trpS	trpS	{} AND NOT(TRP)			L-tryptophan + ATP + tRNA(trp) -> AMP + diphosphate + L-tryptophanyl-tRNA(trp)	Condon et al. (1996)	T-box tryptophan (trnD-trp)
	pheS+pheT	Op97	{[σA]} AND NOT(PHE)			L-phenylalanine + ATP + tRNA(phe) -> AMP + diphosphate + L-phenylalanyl-tRNA(phe)	Brakhage et al. (1989), Grundy et al. (1993)	T-box phenylalanine (trnD-phe,trnB-phe)
	tyrS	tyrS	{[σA]} AND NOT(TYR)			L-tyrosine + ATP + tRNA(tyr) -> AMP + diphosphate + L-tyrosyl-tRNA(tyr)	Grundy et al. (1994b)	T-box tyrosine (trnD-tyr, trnSL-tyr1)
	tyrZ	tyrZ	{} AND NOT(TYR)			L-tyrosine + ATP + tRNA(tyr) -> AMP + diphosphate + L-tyrosyl-tRNA(tyr)	Henkin et al. (1992)	T-box tyrosine (trnD-tyr, trnSL-tyr1)
Nucleotide metabolism
Purine metabolism
	prs	Op115	[σA]		modI(ADP,AMP,GMP,GDP)*modA(P)	D-ribose-5-phosphate + ATP -> ADP + 5-phosphoribosyl-1-pyrophosphate	Arnvig et al. (1990), Hilden et al. (1995)	constitutive transcription, strong allosteric inhibition by ADP, and weaker inhibition for AMP, GMP and GDP, phosphate is an activator.
	purF	Op111,Op112	{ [σA] *modI(PurR) } AND NOT(GUA OR HXTH )		modI(AMP,ADP+GMP,ADP+GDP,GMP+GDP)	L-glutamine + 5-phosphoribosyl-1-pyrophosphate + H(2)O -> 5-phospho-beta-D-ribosylamine + diphosphate + L-glutamate	Ebbole et al. (1987), Meyer et al. (1979), Weng et al. (1995), Johansen et al. (2003), Batey et al. (2004), Nygaard et al. (2005)	G-box guanine or hypoxanthine, allosteric inhibition by AMP alone, ADP+GMP, ADP+GDP, GMP+GDP.
	purD	Op111	{ [σA] *modI(PurR) } AND NOT(GUA OR HXTH )			ATP + 5-phospho-beta-D-ribosylamine + glycine <-> ADP + phosphate + 5'-phosphoribosylglycinamide	Ebbole et al. (1987), Weng et al. (1995), Johansen et al. (2003), Batey et al. (2004), Nygaard et al. (2005)	G-box guanine or hypoxanthine
	purN	Op111	{ [σA] *modI(PurR) } AND NOT(GUA OR HXTH )			10-formyltetrahydrofolate + 5'-phosphoribosylglycinamide -> tetrahydrofolate + 5'-phosphoribosyl-N-formylglycinamide	Ebbole et al. (1987), Weng et al. (1995), Johansen et al. (2003), Batey et al. (2004), Nygaard et al. (2005)	G-box guanine or hypoxanthine
	purT	purT	[σA]			ATP + formate + 5'-phosphoribosylglycinamide -> ADP + phosphate + 5'-phosphoribosyl-N-formylglycinamide	Saxild et al. (1995)
	purL+purQ	Op111,Op112	{ [σA] *modI(PurR) } AND NOT(GUA OR HXTH )			ATP + 5'-phosphoribosyl-N-formylglycinamide + L-glutamine + H(2)O -> ADP + phosphate + 5'-phosphoribosyl-N-formylglycinamidine + L-glutamate	Ebbole et al. (1987), Weng et al. (1995), Johansen et al. (2003), Batey et al. (2004), Nygaard et al. (2005)	G-box guanine or hypoxanthine, purS necessary
	purM	Op111	{ [σA] *modI(PurR) } AND NOT(GUA OR HXTH )			ATP + 5'-phosphoribosyl-N-formylglycinamidine -> ADP + phosphate + 1-(5-phosphoribosyl)-5-aminoimidazole	Ebbole et al. (1987), Weng et al. (1995), Johansen et al. (2003), Batey et al. (2004), Nygaard et al. (2005)	G-box guanine or hypoxanthine
	purE+purK	Op111,Op112	{ [σA] *modI(PurR) } AND NOT(GUA OR HXTH )			1-(5-phosphoribosyl)-5-aminoimidazole + CO(2) <-> 1-(5-phosphoribosyl)-5-amino-4-imidazolecarboxylate	Ebbole et al. (1987), Weng et al. (1995), Johansen et al. (2003), Batey et al. (2004), Nygaard et al. (2005)	G-box guanine or hypoxanthine
	purC	Op111,Op112	{ [σA] *modI(PurR) } AND NOT(GUA OR HXTH )			ATP + 1-(5-phosphoribosyl)-5-amino-4-imidazolecarboxylate + L-aspartate <-> ADP + phosphate + 5-phosphoribosyl-4-(N-succino-carboxamide)- 5-aminoimidazole	Ebbole et al. (1987), Weng et al. (1995), Johansen et al. (2003), Batey et al. (2004), Nygaard et al. (2005)	G-box guanine or hypoxanthine
	purB	Op111,Op112	{ [σA] *modI(PurR) } AND NOT(GUA OR HXTH )			5-phosphoribosyl-4-(N-succino-carboxamide)- 5-aminoimidazole <-> fumarate + AICAR	Ebbole et al. (1987), Weng et al. (1995), Johansen et al. (2003), Batey et al. (2004), Nygaard et al. (2005)	G-box guanine or hypoxanthine
	purH	Op111	{ [σA] *modI(PurR) } AND NOT(GUA OR HXTH )			10-formyltetrahydrofolate + AICAR -> tetrahydrofolate + 5-formamido-1-(5-phospho-D-ribosyl)imidazole-4-carboxamide	Ebbole et al. (1987), Weng et al. (1995), Johansen et al. (2003), Batey et al. (2004), Nygaard et al. (2005)	G-box guanine or hypoxanthine
	purH	Op111	{ [σA] *modI(PurR) } AND NOT(GUA OR HXTH )			5-formamido-1-(5-phospho-D-ribosyl)imidazole-4-carboxamide <-> IMP + H(2)O	Ebbole et al. (1987), Weng et al. (1995), Johansen et al. (2003), Batey et al. (2004), Nygaard et al. (2005)	G-box guanine or hypoxanthine
	purA	purA	[σA]*modI (PurR AND YabJ)			GTP + IMP + L-aspartate <-> GDP + phosphate + adenylosuccinate	Shin et al. (1997), Rappu et al. (1999)	purA transcription is activated by guanosine addition
	purB	Op111,Op112	{ [σA] *modI(PurR) } AND NOT(GUA OR HXTH )			adenylosuccinate <-> fumarate + AMP	Ebbole et al. (1987), Weng et al. (1995), Johansen et al. (2003), Batey et al. (2004), Nygaard et al. (2005)	G-box guanine or hypoxanthine
	guaB	guaB			modI(GMP,(p)ppGpp)	IMP + NAD(+) + H(2)O -> XMP + NADH	Lopez et al. (1981), Ochi et al. (1982)	allosteric inhibition by GMP, ppGpp or pppGpp
	guaA	guaA	[σA]		modI(DCY)	ATP + XMP + L-glutamine + H(2)O -> AMP + diphosphate + GMP + L-glutamate		allosteric inhibition by decoyinine
	guaC	guaC	[σA]*modI(PurR)			NADPH + GMP -> NADP(+) + IMP + NH(3)	Saxild et al. (2001)	in Ecoli: allosteric activation by GTP, and inhibition by ATP
Pyrimidine metabolism
	pyrAA+pyrAB	Op110	{ [σA]*modI(PurR) } AND NOT(PyrR)		[K+]	2 ATP + L-glutamine + CO(2) + H(2)O -> 2 ADP + phosphate + L-glutamate + carbamoyl-phosphate	Turner et al. (1994), Shin et al. (1997), Zhang et al. (2003)	K+ required
	pyrB	Op110	{ [σA]*modI(PurR) } AND NOT(PyrR)		modA(CIT,LCT,AC,P)	carbamoyl-phosphate + L-aspartate <-> phosphate + N-carbamoyl-L-aspartate	Brabson et al. (1975), Turner et al. (1994), Baker et al. (1995), Shin et al. (1997), Zhang et al. (2003)	allosteric stimulation by acetate, citrate, lactate and phosphate. No effect for ATP, GTP, CTP, UTP, CMP and UMP
	pyrC	Op110	{ [σA]*modI(PurR) } AND NOT(PyrR)		modI(ORO)	N-carbamoyl-L-aspartate <-> dihydroorotate + H(2)O	Turner et al. (1994), Shin et al. (1997), Zhang et al. (2003)	partial allosteric inhibition by orotate
	pyrK+pyrD	Op110	{ [σA]*modI(PurR) } AND NOT(PyrR)		[FMN,FAD,Fe-S]	dihydroorotate + NAD(+) <-> orotate + NADH	Turner et al. (1994), Shin et al. (1997), Zhang et al. (2003)	PyrD contains a FMN, and PyrK a FAD and a [2Fe-2S] cluster
	pyrE	Op110	{ [σA]*modI(PurR) } AND NOT(PyrR)			orotate + 5-phosphoribosyl-1-pyrophosphate <-> orotidine 5-phosphate + diphosphate	Turner et al. (1994), Shin et al. (1997), Zhang et al. (2003)
	pyrF	Op110	{ [σA]*modI(PurR) } AND NOT(PyrR)			orotidine 5-phosphate -> UMP + CO(2)	Turner et al. (1994), Shin et al. (1997), Zhang et al. (2003)
Salvage Pathway
	pyrH	Op122			[GTP]	UMP + ATP <-> UDP + ADP	Gagyi et al. (2003)	GTP is required for the enzyme activity, Km(UMP)=30μM
	cmk	Op123				UMP + ATP <-> UDP + ADP	Waleh et al. (1976), Schultz et al. (1997), Danchin (1997)	Km(UMP) = 0.25mM, Km(ATP) = 0.4mM
	cmk	Op123				CMP + ATP <-> CDP + ADP	Waleh et al. (1976), Schultz et al. (1997), Danchin (1997)	Km(CMP) = 0.04mM, Km(ATP) = 0.04mM
	cmk	Op123				dCMP + ATP <-> dCDP + ADP	Schultz et al. (1997)	Km(dCMP) = 0.33mM
	adk	Op124			[Mg2+,Zn]	AMP + ATP <-> 2 ADP	Spudich et al. (1969), Perrier et al. (1994)	contains Zn
	adk	Op124			[Mg2+,Zn]	dAMP + ATP <-> dADP + ADP	Spudich et al. (1969), Perrier et al. (1994)
	gmk	Op125				GMP + ATP <-> GDP + ADP
	gmk	Op125				dGMP + ATP <-> dGDP + ADP
	tmk	Op126				dTMP + ATP <-> dTDP + ADP
	cmk	Op123				dUMP + ATP <-> dUDP + ADP
	ndk	ndk			[Mn2+,Mg2+]	UDP + ATP <-> UTP + ADP	Sedmak et al. (1971), Danchin (1997)	Km (UTP) = 0.13 +/- 0.03, Km (ATP) = 0.22 +/- 0.06. required Mn2+ (1mM) or Mg2+ (10mM) for activation, Ping-pong mechanism => competitive inhibition between NDP and NTP
	ndk	ndk			[Mn2+,Mg2+]	CDP + ATP <-> CTP + ADP	Sedmak et al. (1971)	Km (CTP) = 0.42 +/- 0.04. Km (ADP) = 0.048 +/- 0.02.required Mn2+ (1mM) or Mg2+ (10mM) for activation, Ping-pong mechanism => competitive inhibition between NDP and NTP
	ndk	ndk			[Mn2+,Mg2+]	GDP + ATP <-> GTP + ADP	Sedmak et al. (1971)	Km (GTP) = 0.10 +/- 0.01. Km (ADP) = 0.056 +/- 0.03.required Mn2+ (1mM) or Mg2+ (10mM) for activation, Ping-pong mechanism => competitive inhibition between NDP and NTP
	ndk	ndk			[Mn2+,Mg2+]	IDP + ATP <-> ITP + ADP	Sedmak et al. (1971)	required Mn2+ (1mM) or Mg2+ (10mM) for activation, Ping-pong mechanism => competitive inhibition between NDP and NTP
	ndk	ndk			[Mn2+,Mg2+]	dUDP + ATP <-> dUTP + ADP	Sedmak et al. (1971)	required Mn2+ (1mM) or Mg2+ (10mM) for activation, Ping-pong mechanism => competitive inhibition between NDP and NTP
	ndk	ndk			[Mn2+,Mg2+]	dCDP + ATP <-> dCTP + ADP	Sedmak et al. (1971)	required Mn2+ (1mM) or Mg2+ (10mM) for activation, Ping-pong mechanism => competitive inhibition between NDP and NTP
	ndk	ndk			[Mn2+,Mg2+]	dGDP + ATP <-> dGTP + ADP	Sedmak et al. (1971)	required Mn2+ (1mM) or Mg2+ (10mM) for activation, Ping-pong mechanism => competitive inhibition between NDP and NTP
	ndk	ndk			[Mn2+,Mg2+]	dTDP + ATP <-> dTTP + ADP	Sedmak et al. (1971)	required Mn2+ (1mM) or Mg2+ (10mM) for activation, Ping-pong mechanism => competitive inhibition between NDP and NTP
	ndk	ndk			[Mn2+,Mg2+]	dADP + ATP <-> dATP + ADP	Sedmak et al. (1971)	required Mn2+ (1mM) or Mg2+ (10mM) for activation, Ping-pong mechanism => competitive inhibition between NDP and NTP
	thyA	thyA				dUMP + 5,10-methylenetetrahydrofolate <-> dihydrofolate + dTMP
	thyB	Op127				dUMP + 5,10-methylenetetrahydrofolate <-> dihydrofolate + dTMP
	comEB	Op128			[dCTP]*modI(dTTP)	dCMP + H(2)O -> dUMP + NH(3)	Mollgaard et al. (1978)	ComEB putative function, Km = 0.14 (dCMP),dCTP required for activity, et al.losteric inhibition by dTTP
	pyrG	pyrG	{ [σA] } AND NOT(CTP)			ATP + UTP + NH(3) -> ADP + phosphate + CTP	Meng et al. (2001), Meng et al. (2004)	attenuation mechanism of transcription, mediated only by availability of CTP to form mRNA
	dut	Op129				dUTP + H(2)O <-> dUMP + diphosphate	Price et al. (1975)	putative
	yosS	yosS				dUTP + H(2)O <-> dUMP + diphosphate	Price et al. (1975)	putative
	relA	relA	[σB]			GTP + ATP <-> pppGpp + AMP	Wendrich et al. (1997)
	nrdE+nrdF+nrdI	Op132, Op133	[σA]*modA(ResD)			reduced thioredoxin + CDP <-> dCDP + oxidized thioredoxin + H(2)O	Hartig et al. (2006)	essential for aerobic and anaerobic respiration
	nrdE+nrdF+nrdI	Op132, Op133	[σA]*modA(ResD)			reduced thioredoxin + ADP <-> dADP + oxidized thioredoxin + H(2)O	Hartig et al. (2006)	essential for aerobic and anaerobic respiration
	nrdE+nrdF+nrdI	Op132, Op133	[σA]*modA(ResD)			reduced thioredoxin + GDP <-> dGDP + oxidized thioredoxin + H(2)O	Hartig et al. (2006)	essential for aerobic and anaerobic respiration
	nrdE+nrdF+nrdI	Op132, Op133	[σA]*modA(ResD)			reduced thioredoxin + UDP <-> dUDP + oxidized thioredoxin + H(2)O	Hartig et al. (2006)	essential for aerobic and anaerobic respiration
	upp	upp				uracil + 5-phosphoribosyl-1-pyrophosphate <-> UMP + diphosphate
	pyrR	Op110	{ [σA]*modI(PurR) } AND NOT(PyrR)			uracil + 5-phosphoribosyl-1-pyrophosphate <-> UMP + diphosphate	Turner et al. (1994)	PyrR has also an uracil phosphoribosyltransferase activity
	hprT	Op119				hypoxanthine + 5-phosphoribosyl-1-pyrophosphate <-> IMP + diphosphate	Berlin et al. (1969)	G-box guanine or hypoxanthine
	hprT	Op119				guanine + 5-phosphoribosyl-1-pyrophosphate <-> GMP + diphosphate	Berlin et al. (1969)
	apt	Op120				adenine + 5-phosphoribosyl-1-pyrophosphate <-> AMP + diphosphate
	xpt	Op121	{ [σA]*modI(PurR) } AND NOT(GUA OR HXTH)			xanthine + 5-phosphoribosyl-1-pyrophosphate <-> XMP + diphosphate	Saxild et al. (2001), Johansen et al. (2003), Batey et al. (2004), Nygaard et al. (2005)
	udk	Op130				uridine + ATP -> UMP + ADP
	udk	Op130				cytidine + ATP -> CMP + ADP
	tdk	tdk				thymidine + ATP -> dTMP + ADP
	tdk	tdk				deoxyuridine + ATP -> dUMP + ADP
	dck	Op135				deoxycytidine + ATP -> dCMP + ADP
	dck	Op135				deoxyadenosine + ATP -> dAMP + ADP
	dgk	Op135				deoxyguanosine + ATP -> dGMP + ADP
	deoD	deoD				adenosine + phosphate <-> adenine + D-ribose-1-phosphate
	deoD	deoD				deoxyadenosine + phosphate <-> adenine + deoxyribose-1-phosphate
	punA	Op136	[σA]*modI(CcpA) OR [σA]*modI(CcpA)			guanosine + phosphate <-> guanine + D-ribose-1-phosphate	Schuch et al. (1999)
	punA	Op136	[σA]*modI(CcpA) OR [σA]*modI(CcpA)			inosine + phosphate <-> hypoxanthine + D-ribose-1-phosphate	Schuch et al. (1999)
	punA	Op136	[σA]*modI(CcpA) OR [σA]*modI(CcpA)			deoxyguanosine + phosphate <-> guanine + deoxyribose-1-phosphate	Schuch et al. (1999)
	punA	Op136	[σA]*modI(CcpA) OR [σA]*modI(CcpA)			deoxyinosine + phosphate <-> hypoxanthine + deoxyribose-1-phosphate	Schuch et al. (1999)
	pdp	Op134	[σA]*modI(CcpA)*modA(DeoR)			deoxyuridine + phosphate <-> thymine + deoxyribose-1-phosphate	Saxild et al. (1996), Zeng et al. (2000)
	pdp	Op134	[σA]*modI(CcpA)*modA(DeoR)			thymidine + phosphate <-> thymine + deoxyribose-1-phosphate	Saxild et al. (1996), Zeng et al. (2000)
	pdp	Op134	[σA]*modI(CcpA)*modA(DeoR)			uridine + phosphate <-> uracil + D-ribose-1-phosphate	Saxild et al. (1996), Zeng et al. (2000)
	cdd	Op131	[σA] OR [σB]*modA(Spo0A)			cytidine + H(2)O <-> uridine + NH(3)
	cdd	Op131	[σA] OR [σB]*modA(Spo0A)			deoxycytidine + H(2)O <-> deoxyuridine + NH(3)
	drm	Op136	[σA]*modI(CcpA) OR [σA]*modI(CcpA)			D-ribose-1-phosphate <-> D-ribose-5-phosphate	Schuch et al. (1999)
	drm	Op136	[σA]*modI(CcpA) OR [σA]*modI(CcpA)			deoxyribose-1-phosphate <-> deoxyribose-5-phosphate	Schuch et al. (1999)
	dra	Op134	[σA]*modI(CcpA)*modA(DeoR)			deoxyribose-5-phosphate <-> acetaldehyde + D-glyceraldehyde-3-phosphate	Saxild et al. (1996), Zeng et al. (2000)
	ade	ade				adenine + H(2)O -> hypoxanthine + NH(3)	Nygaard et al. (1996)	inhibited in excess nitrogen, Km = 0.05mM, no allosteric regulation with hypoxanthine, NH3, IMP, AMP, ATP, GTP, P and glutamine
	gde (yknA)	gde	[σA AND PucR]			guanine + H(2)O -> xanthine + NH(3)	Nygaard et al. (2000)	putative TnrA box
	pucA(yurF)+pucB(yurE)+pucC(yurD)+pucD(yurC)+pucE(yurB)	Op117	[σA AND TnrA]*modI(PucR)			hypoxanthine + H(2)O + NAD(+) -> xanthine + NADH	Schultz et al. (2001), Beier et al. (2002)	putative TnrA box
	pucA+pucB+pucC+pucD+pucE	Op117	[σA AND TnrA]*modI(PucR)			xanthine + H(2)O + NAD(+) -> urate + NADH	Schultz et al. (2001), Beier et al. (2002)	putative TnrA box
	pucL+pucM (yunL+yunM)	Op118	[σA AND PucR]			urate -> allantoin + CO(2)	Schultz et al. (2001), Beier et al. (2002)	putative TnrA box
	pucH (yunH)	pucH	[σA AND PucR]			allantoin + H(2)O -> allantoate	Schultz et al. (2001), Beier et al. (2002)	putative TnrA box
	pucF (yurH)	Op116	[σA AND PucR]			allantoate + H(2)O -> CO(2) + ureidoglycine + NH(3)	Schultz et al. (2001), Beier et al. (2002)	putative TnrA box
	pucF (yurH)	Op116	[σA AND PucR]			ureidoglycine + H(2)O -> NH(3) + ureidoglycolate	Schultz et al. (2001), Beier et al. (2002)	putative TnrA box
	pucG (yurG)	Op116	[σA AND PucR]			ureidoglycolate -> glyoxylate + urea	Schultz et al. (2001), Beier et al. (2002)	putative TnrA box , pucG may catalyze the reaction (but not sure)
	ureA+ureB+ureC	Op137	[σA] OR [σH]*modI(CodY) OR [σA AND PucR]*modI(GlnR OR CodY)			urea + H(2)O -> CO(2) + 2 NH(3)	Wray et al. (1997), Brandenburg et al. (2002)	indirect TnrA regulation by PucR. Direct CodY regulation
	trxB	trxB				NADPH + oxidized thioredoxin + H(+) -> NADP(+) + reduced thioredoxin
	yumC	yumC				NADPH + oxidized thioredoxin + H(+) -> NADP(+) + reduced thioredoxin		putative
	ycgT	ycgT	[σA]*modI(Fur)			NADPH + oxidized thioredoxin + H(+) -> NADP(+) + reduced thioredoxin	Ollinger et al. (2006)	putative
Straight and branched-chain fatty-acids synthesis
	(accA+accD)+(accB+accC)	(Op178)+(Op179)			[Biotin]	acetyl-CoA + ATP + HCO(3-) -> ADP + phosphate + malonyl-CoA	Marini et al (2001)	growth rate regulation of the accBC operon
	fabD	Op180	[σA]*modI(FapR)			malonyl-CoA + ACP <-> malonyl-ACP + CoA	Schujman et al (2003)
	fabHB	fabHB	[σA]*modI(FapR)			acetyl-CoA + ACP <-> acetyl-ACP + CoA	Choi et al (2000), Schujman et al (2003)	better activity with ACCOA than fabHA. Precursor of straight-chain fatty acids: palmitate (n-C16), myristic acid (n-C14) et n-C18
	fabHA	Op181	[σA]*modI(FapR)			acetyl-CoA + ACP <-> acetyl-ACP + CoA	Choi et al (2000), Schujman et al (2003)	lower activity with ACCOA than fabHB
	fabHB	fabHB	[σA]*modI(FapR)			isobutyryl-CoA + ACP <-> isobutyryl-ACP + CoA	Schujman et al (2003)	better activity than fabHA for this substrate
	fabHA	Op181	[σA]*modI(FapR)			isobutyryl-CoA + ACP <-> isobutyryl-ACP + CoA	Schujman et al (2003)	lower activity than fabHB for this substrate
	fabHB	fabHB	[σA]*modI(FapR)			isovaleryl-CoA + ACP <-> isovaleryl-ACP + CoA	Schujman et al (2003)	better activity than fabHA for this substrate
	fabHA	Op181	[σA]*modI(FapR)			isovaleryl-CoA + ACP <-> isovaleryl-ACP + CoA	Schujman et al (2003)	lower activity than fabHB for this substrate
	fabHB	fabHB	[σA]*modI(FapR)			2-methylbutyryl-CoA + ACP <-> 2-methylbutyryl-ACP + CoA	Schujman et al (2003)	lower activity than fabHA for this substrate
	fabHA	Op181	[σA]*modI(FapR)			2-methylbutyryl-CoA + ACP <-> 2-methylbutyryl-ACP + CoA	Schujman et al (2003)	better activity than fabHB for this substrate
	fabF	Op181	[σA]*modI(FapR)			acyl-ACP(n) + malonyl-ACP -> ACP + beta-keto-acyl-ACP(n+2) + CO(2)	Shujman et al (2001), Schujman et al (2003)	active during elongation of fatty-acids
	fabG	Op180	[σA]*modI(FapR)			beta-keto-acyl-ACP(n+2) + NADPH -> NADP(+) + D-3-hydroxy-acyl-ACP(n+2)	Schujman et al (2003)
	ywpB	ywpB				D-3-hydroxy-acyl-ACP(n+2) <-> H(2)O + trans-Delta-enoyl-acyl-ACP(n+2)		putative, based on annotation
	ycsD	ycsD				D-3-hydroxy-acyl-ACP(n+2) <-> H(2)O + trans-Delta-enoyl-acyl-ACP(n+2)		putative, based on annotation
	fabI	fabI	[σA]*modI(FapR)			trans-Delta-enoyl-acyl-ACP(n+2) + NADH <-> NAD(+) + acyl-ACP(n+2)	Heath et al (2000), Schujman et al (2003)	NADH specific
	fabL	Op182	[σA]+[σA]		modI(TRI)	trans-Delta-enoyl-acyl-ACP(n+2) + NADPH <-> NADP(+) + acyl-ACP(n+2)	Yamamoto et al (1999), Heath et al (2000)	NADPH specific, inhibited by triclosan. YfhP influences fabL transcription
	X28					acyl-ACP(n) + H(2)O <-> ACP + fatty-acid		thioesterase, unknown in B. subtilis
	acpA	acpA	[σA]			apo-ACP	Morbidoni et al (1996)	apo form (inactive) of the acyl-carrier protein (ACP)
	acpS	acpS				apo-ACP -> ACP	Xu et al (2001)	holo form (active) of ACP
Straight and branched-chain fatty-acids degradation
	lcfA	lcfA	modI(CcpA)			a fatty-acid(n) + CoA + ATP -> an acyl-CoA(n) + AMP + diphosphate	Miwa et al (2000), Matsuoka et al (2007)	lcfA can also be transcribed with Op183
	lcfB (yhfL)	lcfB	[σA]*modI(FadR)*modI(CcpA)			a fatty-acid(n) + CoA + ATP -> an acyl-CoA(n) + AMP + diphosphate	Matsuoka et al (2007)	lcfA et lcfB can compensate for each other.
	yhfT	Op187				a fatty-acid(n) + CoA + ATP -> an acyl-CoA(n) + AMP + diphosphate	Matsuoka et al (2007)	putative
	fadE (yusJ)	Op185	[σA]*modI(FadR)			an acyl-CoA(n) + FAD <-> FADH2 + a trans-enoyl-CoA(n)	Matsuoka et al (2007)	on palmitate as sole carbon source, a fadE mutant grows poorly.
	acdA	Op186	[σA]*modI(FadR)			an acyl-CoA(n) + FAD <-> FADH2 + a trans-enoyl-CoA(n)	Matsuoka et al (2007)	acdA can replace poorly fadE on palmitate
	mmgC	Op22	[σE] *modI(CcpA)			an acyl-CoA(n) + FAD <-> FADH2 + a trans-enoyl-CoA(n)	Bryan et al (1996), Matsuoka et al (2007)	putative, similar to short-chain acyl-CoA dehydrogenase, seems to be involved in the last step of oxidation
	fadN (yusL)	Op185	[σA]*modI(FadR)*modI(CcpA)			a trans-enoyl-CoA(n) + H(2)O <-> a L-3-hydroxyacyl-CoA(n)	Matsuoka et al (2007)	on palmitate as sole carbon source, a fadN mutant grows poorly.
	fadN (yusL)	Op185	[σA]*modI(FadR)*modI(CcpA)			a L-3-hydroxyacyl-CoA(n) + NAD(+) <-> NADH + a beta-ketoacyl-CoA(n)	Matsuoka et al (2007)
	fadB (ysiB)	Op183	[σA]*modI(FadR)			a trans-enoyl-CoA(n) + H(2)O <-> a L-3-hydroxyacyl-CoA(n)	Matsuoka et al (2007)	fadB can replace fadN poorly on palmitate
	fadB (ysiB)	Op183	[σA]*modI(FadR)			a L-3-hydroxyacyl-CoA(n) + NAD(+) <-> NADH + a beta-ketoacyl-CoA(n)	Matsuoka et al (2007)
	mmgB	Op22	[σE]*modI(CcpA)			a trans-enoyl-CoA(n) + H(2)O <-> a L-3-hydroxyacyl-CoA(n)	Bryan et al (1996),Matsuoka et al (2007)	putative, seems to be involved in the last step of oxidation
	mmgB	Op22	[σE]*modI(CcpA)			a L-3-hydroxyacyl-CoA(n) + NAD(+) <-> NADH + a beta-ketoacyl-CoA(n)	Bryan et al (1996),Matsuoka et al (2007)	putative, seems to be involved in the last step of oxidation
	fadA (yusK)	Op185	[σA]*modI(FadR)			a beta-ketoacyl-CoA(n) + CoA <-> acetyl-CoA + an acyl-CoA(n-2)	Matsuoka et al (2007)	poor growth of a fabA mutant on palmitate
	mmgA	Op22	[σE]*modI(CcpA)			a beta-ketoacyl-CoA(n) + CoA <-> acetyl-CoA + an acyl-CoA(n-2)	Bryan et al (1996),Matsuoka et al (2007)	putative, seems to be involved in the last step of oxidation
	yhfS	Op187				a beta-ketoacyl-CoA(n) + CoA <-> acetyl-CoA + an acyl-CoA(n-2)	Matsuoka et al (2007)	putative

## Sheet: References
Albanesi D, Mansilla MC, Schujman GE, de Mendoza D.Bacillus subtilis cysteine synthetase is a global regulator of the expression of genes involved in sulfur assimilation.J Bacteriol. 2005 Nov;187(22):7631-8.
Ali NO, Bignon J, Rapoport G, Debarbouille M.Regulation of the acetoin catabolic pathway is controlled by sigma L in Bacillus subtilis.J Bacteriol. 2001 Apr;183(8):2497-504
Ali NO, Jeusset J, Larquet E, Le Cam E, Belitsky B, Sonenshein AL, Msadek T, Debarbouille M.Specificity of the interaction of RocR with the rocG-rocA intergenic region in Bacillus subtilis.Microbiology. 2003 Mar;149(Pt 3):739-50.
Amati G, Bisicchia P, Galizzi A.DegU-P represses expression of the motility fla-che operon in Bacillus subtilis.J Bacteriol. 2004 Sep;186(18):6003-14.
Arnaud M, Debarbouille M, Rapoport G, Saier MH Jr, Reizer J.In vitro reconstitution of transcriptional antitermination by the SacT and SacY proteins of Bacillus subtilis.J Biol Chem. 1996 Aug 2;271(31):18966-72.
Arnaud M, Vary P, Zagorec M, Klier A, Debarbouille M, Postma P, Rapoport G.Regulation of the sacPA operon of Bacillus subtilis: identification of phosphotransferase system components involved in SacT activity.J Bacteriol. 1992 May;174(10):3161-70.
Arnvig K, Hove-Jensen B, Switzer RL.Purification and properties of phosphoribosyl-diphosphate synthetase from Bacillus subtilis.Eur J Biochem. 1990 Aug 28;192(1):195-200.
Asai K, Baik SH, Kasahara Y, Moriya S, Ogasawara N. Regulation of the transport system for C4-dicarboxylic acids in Bacillus subtilis.Microbiology. 2000 Feb;146 ( Pt 2):263-71.
Ashida H, Saito Y, Kojima C, Kobayashi K, Ogasawara N, Yokota A. A functional link between RuBisCO-like protein of Bacillus and photosynthetic RuBisCO.Science. 2003 Oct 10;302(5643):286-90.
Auger S, Gomez MP, Danchin A, Martin-Verstraete I.The PatB protein of Bacillus subtilis is a C-S-lyase.Biochimie. 2005 Feb;87(2):231-8.
Auger S, Yuen WH, Danchin A, Martin-Verstraete I.The metIC operon involved in methionine biosynthesis in Bacillus subtilis is controlled by transcription antitermination.Microbiology. 2002 Feb;148(Pt 2):507-18.
Azarkina N, Siletsky S, Borisov V, von Wachenfeldt C, Hederstedt L, Konstantinov AA.A cytochrome bb'-type quinol oxidase in Bacillus subtilis strain 168.J Biol Chem. 1999 Nov 12;274(46):32810-7
Bagyan I, Hobot J, Cutting S.A compartmentalized regulator of developmental gene expression in Bacillus subtilis.J Bacteriol. 1996 Aug;178(15):4500-7.
Baichoo N, Wang T, Ye R, Helmann JD.Global analysis of the Bacillus subtilis Fur regulon and the iron starvation stimulon.Mol Microbiol. 2002 Sep;45(6):1613-29
Baker DP, Aucoin JM, Williams MK, deMello LA, Kantrowitz ER.Overexpression and purification of the trimeric aspartate transcarbamoylase from Bacillus subtilis.Protein Expr Purif. 1995 Oct;6(5):679-84.
Batey RT, Gilbert SD, Montange RK.Structure of a natural guanine-responsive riboswitch complexed with the metabolite hypoxanthine.Nature. 2004 Nov 18;432(7015):411-5.
Beier L, Nygaard P, Jarmer H, Saxild HH.Transcription analysis of the Bacillus subtilis PucR regulon and identification of a cis-acting sequence required for PucR-regulated expression of genes involved in purine catabolism.J Bacteriol. 2002 Jun;184(12):3232-41.
Beijer L, Nilsson RP, Holmberg C, Rutberg L.The glpP and glpF genes of the glycerol regulon in Bacillus subtilis.J Gen Microbiol. 1993 Feb;139(2):349-59.
Belitsky BR, Brill J, Bremer E, Sonenshein AL.Multiple genes for the last step of proline biosynthesis in Bacillus subtilis.J Bacteriol. 2001 Jul;183(14):4389-92.
Belitsky BR, Kim HJ, Sonenshein AL.CcpA-dependent regulation of Bacillus subtilis glutamate dehydrogenase gene expression.J Bacteriol. 2004b Jun;186(11):3392-8.
Belitsky BR, Sonenshein AL.Altered transcription activation specificity of a mutant form of Bacillus subtilis GltR, a LysR family member.J Bacteriol. 1997 Feb;179(4):1035-43.
Belitsky BR, Sonenshein AL.Modulation of activity of Bacillus subtilis regulatory proteins GltC and TnrA by glutamate dehydrogenase.J Bacteriol. 2004 Jun;186(11):3399-407.
Belitsky BR, Sonenshein AL.Role and regulation of Bacillus subtilis glutamate dehydrogenase genes.J Bacteriol. 1998 Dec;180(23):6298-305.
Belitsky BR, Wray LV Jr, Fisher SH, Bohannon DE, Sonenshein AL.Role of TnrA in nitrogen source-dependent repression of Bacillus subtilis glutamate synthase gene expression.J Bacteriol. 2000 Nov;182(21):5939-47.
Bergara F, Ibarra C, Iwamasa J, Patarroyo JC, Aguilera R, Márquez-Magaña LM.CodY is a nutritional repressor of flagellar gene expression in Bacillus subtilis.J Bacteriol. 2003 May;185(10):3118-26
Berlin RD.Adenylate pyrophosphorylase: purification, reaction sequence, and inhibition by sodium ion.Arch Biochem Biophys. 1969 Oct;134(1):120-9.
Berndt C, Lillig CH, Wollenberg M, Bill E, Mansilla MC, de Mendoza D, Seidler A, Schwenn JD. Characterization and reconstitution of a 4Fe-4S adenylyl sulfate/phosphoadenylyl sulfate reductase from Bacillus subtilis.J Biol Chem. 2004 Feb 27;279(9):7850-5.
Bertram R, Wunsche A, Sprehe M, Hillen W. Regulated expression of HPrK/P does not affect carbon catabolite repression of the xyn operon and of rocG in Bacillus subtilis.FEMS Microbiol Lett. 2006 Jun;259(1):147-52.
Birkey SM, Liu W, Zhang X, Duggan MF, Hulett FM.Pho signal transduction network reveals direct transcriptional regulation of one two-component system by another two-component regulator: Bacillus subtilis PhoP directly regulates production of ResD.Mol Microbiol. 1998 Dec;30(5):943-53.
Blencke HM, Reif I, Commichau FM, Detsch C, Wacker I, Ludwig H, Stulke J.Regulation of citB expression in Bacillus subtilis: integration of multiple metabolic signals in the citrate pool and by the general nitrogen regulatory system.Arch Microbiol. 2006 Mar;185(2):136-46. Epub 2006 Jan 5
Bohannon DE, Sonenshein AL.Positive regulation of glutamate biosynthesis in Bacillus subtilis. J Bacteriol. 1989 Sep;171(9):4718-27.
Boylan SA, Redfield AR, Brody MS, Price CW. Stress-induced activation of the sigma B transcription factor of Bacillus subtilis. J Bacteriol. 1993 Dec;175(24):7931-7.
Brabson JS, Switzer RL.Purification and properties of Bacillus subtilis aspartate transcarbamylase.J Biol Chem. 1975 Nov 25;250(22):8664
Brakhage AA, Putzer H, Shazand K, Roschenthaler RJ, Grunberg-Manago M.Bacillus subtilis phenylalanyl-tRNA synthetase genes: cloning and expression in Escherichia coli and B. subtilis.J Bacteriol. 1989 Feb;171(2):1228-32.
Brandenburg JL, Wray LV Jr, Beier L, Jarmer H, Saxild HH, Fisher SH.Roles of PucR, GlnR, and TnrA in regulating expression of the Bacillus subtilis ure P3 promoter.J Bacteriol. 2002 Nov;184(21):6060-4.
Brown SW, Sonenshein AL.Autogenous regulation of the Bacillus subtilis glnRA operon.J Bacteriol. 1996 Apr;178(8):2450-4.
Bryan EM, Beall BW, Moran CP Jr.A sigma E dependent operon subject to catabolite repression during sporulation in Bacillus subtilis.J Bacteriol. 1996 Aug;178(16):4778-86.
Burguiere P, Auger S, Hullo MF, Danchin A, Martin-Verstraete I.Three different systems participate in L-cystine uptake in Bacillus subtilis.J Bacteriol. 2004 Aug;186(15):4875-84.
Burguiere P, Fert J, Guillouard I, Auger S, Danchin A, Martin-Verstraete I.Regulation of the Bacillus subtilis ytmI operon, involved in sulfur metabolism.J Bacteriol. 2005 Sep;187(17):6019-30.
Chander M, Setlow B, Setlow P.The enzymatic activity of phosphoglycerate mutase from gram-positive endospore-forming bacteria requires Mn2+ and is pH sensitive.Can J Microbiol. 1998 Aug;44(8):759-67.
Chapman LF, Nester EW.Gene-enzyme relationships in histidine biosynthesis in Bacillus subtilis.J Bacteriol. 1969 Mar;97(3):1444-8.
Chauvaux S, Paulsen IT, Saier MH Jr. CcpB, a novel transcription factor implicated in catabolite repression in Bacillus subtilis.J Bacteriol. 1998 Feb;180(3):491-7.
Chen G, Yanofsky C.Tandem transcription and translation regulatory sensing of uncharged tryptophan tRNA.Science. 2003 Jul 11;301(5630):211-3.
Chen NY, Jiang SQ, Klein DA, Paulus H.Organization and nucleotide sequence of the Bacillus subtilis diaminopimelate operon, a cluster of genes encoding the first three enzymes of diaminopimelate synthesis and dipicolinate synthase.J Biol Chem. 1993 May 5;268(13):9448-65
Cho HY, Kim YW, Kim TJ, Lee HS, Kim DY, Kim JW, Lee YW, Leed S, Park KH.Molecular characterization of a dimeric intracellular maltogenic amylase of Bacillus subtilis SUH4-2.Biochim Biophys Acta. 2000 May 23;1478(2):333-40.
Choi KH, Heath RJ, Rock CO.beta-ketoacyl-acyl carrier protein synthase III (FabH) is a determining factor in branched-chain fatty acid biosynthesis.J Bacteriol. 2000 Jan;182(2):365-70.
Choi SK, Saier MH Jr.Mechanism of CcpA-mediated glucose repression of the resABCDE operon of Bacillus subtilis.J Mol Microbiol Biotechnol. 2006;11(1-2):104-10.
Choi SK, Saier MH Jr.Regulation of sigL expression by the catabolite control protein CcpA involves a roadblock mechanism in Bacillus subtilis: potential connection between carbon and nitrogen metabolism.J Bacteriol. 2005 Oct;187(19):6856-61.
Chopin A, Biaudet V, Ehrlich SD.Analysis of the Bacillus subtilis genome sequence reveals nine new T-box leaders.Mol Microbiol. 1998 Jul;29(2):662-4
Commichau FM, Herzberg C, Tripal P, Valerius O, Stulke J.A regulatory protein-protein interaction governs glutamate biosynthesis in Bacillus subtilis: the glutamate dehydrogenase RocG moonlights in controlling the transcription factor GltC.Mol Microbiol. 2007a Jul 3
Commichau FM, Wacker I, Schleider J, Blencke HM, Reif I, Tripal P, Stulke J. Characterization of Bacillus subtilis mutants with carbon source-independent glutamate biosynthesis. J Mol Microbiol Biotechnol. 2007b;12(1-2):106-13.
Condon C, Grunberg-Manago M, Putzer H.Aminoacyl-tRNA synthetase gene regulation in Bacillus subtilis.Biochimie. 1996;78(6):381-9. Review.
Costa T, Steil L, Martins LO, Völker U, Henriques AO. Assembly of an oxalate decarboxylase produced under sigmaK control into the Bacillus subtilis spore coat.J Bacteriol. 2004 Mar;186(5):1462-74
Crutz AM, Steinmetz M.Transcription of the Bacillus subtilis sacX and sacY genes, encoding regulators of sucrose metabolism, is both inducible by sucrose and controlled by the DegS-DegU signalling system. J Bacteriol. 1992 Oct;174(19):6087-95.
Cruz Ramos H, Boursier L, Moszer I, Kunst F, Danchin A, Glaser P.Anaerobic transcription activation in Bacillus subtilis: identification of distinct FNR-dependent and -independent regulatory mechanisms.EMBO J. 1995 Dec 1;14(23):5984-94
Cruz Ramos H, Hoffmann T, Marino M, Nedjari H, Presecan-Siedel E, Dreesen O, Glaser P, Jahn D.Fermentative metabolism of Bacillus subtilis: physiology and regulation of gene expression.J Bacteriol. 2000 Jun;182(11):3072-80
Curnow AW, Hong K, Yuan R, Kim S, Martins O, Winkler W, Henkin TM, Soll D.Glu-tRNAGln amidotransferase: a novel heterotrimeric enzyme required for correct decoding of glutamine codons during translation.Proc Natl Acad Sci U S A. 1997 Oct 28;94(22):11819-26.
Dahl MK, Schmiedel D, Hillen W.Glucose and glucose-6-phosphate interaction with Xyl repressor proteins from Bacillus spp. may contribute to regulation of xylose utilization.J Bacteriol. 1995 Oct;177(19):5467-72.
Danchin A.Comparison between the Escherichia coli and Bacillus subtilis genomes suggests that a major function of polynucleotide phosphorylase is to synthesize CDP.DNA Res. 1997 Feb 28;4(1):9-18.
Darbon E, Servant P, Poncet S, Deutscher J. Antitermination by GlpP, catabolite repression via CcpA and inducer exclusion triggered by P-GlpK dephosphorylation control Bacillus subtilis glpFK expression.Mol Microbiol. 2002 Feb;43(4):1039-52.
Dartois V, Liu J, Hoch JA.Alterations in the flow of one-carbon units affect KinB-dependent sporulation in Bacillus subtilis.Mol Microbiol. 1997 Jul;25(1):39-51
Debarbouille M, Arnaud M, Fouet A, Klier A, Rapoport G.The sacT gene regulating the sacPA operon in Bacillus subtilis shares strong homology with transcriptional antiterminators.J Bacteriol. 1990 Jul;172(7):3966-73.
Debarbouille M, Gardan R, Arnaud M, Rapoport G.Role of bkdR, a transcriptional activator of the sigL-dependent isoleucine and valine degradation pathway in Bacillus subtilis.J Bacteriol. 1999 Apr;181(7):2059-66.
den Hengst CD, Groeneveld M, Kuipers OP, Kok J.Identification and functional characterization of the Lactococcus lactis CodY-regulated branched-chain amino acid permease BcaP (CtrA).J Bacteriol. 2006 May;188(9):3280-9
Detsch C, Stulke J.Ammonium utilization in Bacillus subtilis: transport and regulatory functions of NrgA and NrgB.Microbiology. 2003 Nov;149(Pt 11):3289-97
Deutscher J, Bauer B, Sauerwald H. Regulation of glycerol metabolism in Enterococcus faecalis by phosphoenolpyruvate-dependent phosphorylation of glycerol kinase catalyzed by enzyme I and HPr of the phosphotransferase system.J Bacteriol. 1993 Jun;175(12):3730-3.
Diesterhaft M, Freese E.Pyruvate kinase of bacillus subtilis.Biochim Biophys Acta. 1972 May 12;268(2):373-80.
Diesterhaft MD,Freese E.Role of pyruvate carboxylase, phosphoenolpyruvate carboxykinase, and malic enzyme during growth and sporulation of Bacillus subtilis.J Biol Chem. 1973 Sep 10;248(17):6062-70
Doan T, Aymerich S. Regulation of the central glycolytic genes in Bacillus subtilis: binding of the repressor CggR to its single DNA target sequence is modulated by fructose-1,6-bisphosphate.Mol Microbiol. 2003 Mar;47(6):1709-21
Doan T, Servant P, Tojo S, Yamaguchi H, Lerondel G, Yoshida K, Fujita Y, Aymerich S. The Bacillus subtilis ywkA gene encodes a malic enzyme and its transcription is activated by the YufL/YufM two-component system in response to malate.Microbiology. 2003 Sep;149(Pt 9):2331-43
Dominy JE Jr, Simmons CR, Karplus PA, Gehring AM, Stipanuk MH.Identification and characterization of bacterial cysteine dioxygenases: a new route of cysteine degradation for eubacteria.J Bacteriol. 2006 Aug;188(15):5561-9.
Ebbole DJ, Zalkin H.Cloning and characterization of a 12-gene cluster from Bacillus subtilis encoding nine enzymes for de novo purine nucleotide synthesis.J Biol Chem. 1987 Jun 15;262(17):8274-87.
Eichenberger P, Fujita M, Jensen ST, Conlon EM, Rudner DZ, Wang ST, Ferguson C, Haga K, Sato T, Liu JS, Losick R.The program of gene transcription for a single differentiating cell type during sporulation in Bacillus subtilis.PLoS Biol. 2004 Oct;2(10):e328. Epub 2004 Sep 21
Erwin KN, Nakano S, Zuber P.Sulfate-dependent repression of genes that function in organosulfur metabolism in Bacillus subtilis requires Spx.J Bacteriol. 2005 Jun;187(12):4042-9.
Even S, Burguiere P, Auger S, Soutourina O, Danchin A, Martin-Verstraete I.Global control of cysteine metabolism by CymR in Bacillus subtilis.J Bacteriol. 2006 Mar;188(6):2184-97.
Fieulaine S, Morera S, Poncet S, Mijakovic I, Galinier A, Janin J, Deutscher J, Nessler S.X-ray structure of a bifunctional protein kinase in complex with its protein substrate HPr.Proc Natl Acad Sci U S A. 2002 Oct 15;99(21):13437-41.
Fillinger S, Boschi-Muller S, Azza S, Dervyn E, Branlant G, Aymerich S.Two glyceraldehyde-3-phosphate dehydrogenases with opposite physiological roles in a nonphotosynthetic bacterium. J Biol Chem. 2000 May 12;275(19):14031-7.
Fischer E, Sauer U.Large-scale in vivo flux analysis shows rigidity and suboptimal performance of Bacillus subtilis metabolism. Nat Genet. 2005 Jun;37(6):636-40.
Fisher SH, Rohrer K, Ferson AE.Role of CodY in regulation of the Bacillus subtilis hut operon.J Bacteriol. 1996 Jul;178(13):3779-84.
Fisher SH, Strauch MA, Atkinson MR, Wray LV Jr.Modulation of Bacillus subtilis catabolite repression by transition state regulatory protein AbrB.J Bacteriol. 1994 Apr;176(7):1903-12.
Fisher SH, Wray LV Jr.Bacillus subtilis 168 contains two differentially regulated genes encoding L-asparaginase.J Bacteriol. 2002b Apr;184(8):2148-54
Fisher SH, Wray LV Jr.Mutations in the Bacillus subtilis glnRA operon that cause nitrogen source-dependent defects in regulation of TnrA activity.J Bacteriol. 2002 Aug;184(16):4636-9.
Flechtner VR, Hanson RS.Coarse and fine control of citrate synthase from Bacillus subtilis. Biochim Biophys Acta. 1969 Jul 30;184(2):252-62
Fuangthong M, Herbig AF, Bsat N, Helmann JD.Regulation of the Bacillus subtilis fur and perR genes by PerR: not all members of the PerR regulon are peroxide inducible.J Bacteriol. 2002 Jun;184(12):3276-86
Fujita M, González-Pastor JE, Losick R. High- and low-threshold genes in the Spo0A regulon of Bacillus subtilis. J Bacteriol. 2005 Feb;187(4):1357-68
Fujita Y, Freese E.Purification and properties of fructose-1,6-bisphosphatase of Bacillus subtilis. J Biol Chem. 1979 Jun 25;254(12):5340-9.
Fujita, Y and Yoshida, K and Miwa, Y and Yanai, N and Nagakawa, E and Kasahara, Y.Identification and expression of the Bacillus subtilis fructose-1, 6-bisphosphatase gene (fbp).J Bacteriol. 1998 Aug;180(16):4309-13
Gagnon Y, Breton R, Putzer H, Pelchat M, Grunberg-Manago M, Lapointe J.Clustering and co-transcription of the Bacillus subtilis genes encoding the aminoacyl-tRNA synthetases specific for glutamate and for cysteine and the first enzyme for cysteine biosynthesis.J Biol Chem. 1994 Mar 11;269(10):7473-82
Gagyi C, Bucurenci N, Sirbu O, Labesse G, Ionescu M, Ofiteru A, Assairi L, Landais S, Danchin A, Barzu O, Gilles AM.UMP kinase from the Gram-positive bacterium Bacillus subtilis is strongly dependent on GTP for optimal activity.Eur J Biochem. 2003 Aug;270(15):3196-204.
Gao H, Jiang X, Pogliano K, Aronson AI. The E1beta and E2 subunits of the Bacillus subtilis pyruvate dehydrogenase complex are involved in regulation of sporulation. J Bacteriol. 2002 May;184(10):2780-8
Gardan R, Rapoport G, Debarbouille M.Expression of the rocDEF operon involved in arginine catabolism in Bacillus subtilis.J Mol Biol. 1995 Jun 23;249(5):843-56.
Gardan R, Rapoport G, Debarbouille M.Role of the transcriptional activator RocR in the arginine-degradation pathway of Bacillus subtilis.Mol Microbiol. 1997 May;24(4):825-37.
Garrity DB, Zahler SA.Mutations in the gene for a tRNA that functions as a regulator of a transcriptional attenuator in Bacillus subtilis.Genetics. 1994 Jul;137(3):627-36
Gartner D, Geissendorfer M, Hillen W.Expression of the Bacillus subtilis xyl operon is repressed at the level of transcription and is induced by xylose.J Bacteriol. 1988 Jul;170(7):3102-9.
Gendron N, Putzer H, Grunberg-Manago M.Expression of both Bacillus subtilis threonyl-tRNA synthetase genes is autogenously regulated.J Bacteriol. 1994 Jan;176(2):486-94
Glatz E, Persson M, Rutberg B.Antiterminator protein GlpP of Bacillus subtilis binds to glpD leader mRNA.Microbiology. 1998 Feb;144 ( Pt 2):449-56.
Goel A, Lee J, Domach MM, Ataai MM. Metabolic fluxes, pools, and enzyme measurements suggest a tighter coupling of energetics and biosynthetic reactions associated with reduced pyruvate kinase flux.Biotechnol Bioeng. 1999 Jul 20;64(2):129-34.
Gollnick P, Babitzke P, Antson A, Yanofsky C.Complexity in regulation of tryptophan biosynthesis in Bacillus subtilis.Annu Rev Genet. 2005;39:47-68. Review.
Gollnick P, Ishino S, Kuroda MI, Henner DJ, Yanofsky C.The mtr locus is a two-gene operon required for transcription attenuation in the trp operon of Bacillus subtilis.Proc Natl Acad Sci U S A. 1990 Nov;87(22):8726-30.
Grandoni JA, Zahler SA, Calvo JM.Transcriptional regulation of the ilv-leu operon of Bacillus subtilis.J Bacteriol. 1992 May;174(10):3212-9.
Graves LM, Switzer RL.Aspartokinase II from Bacillus subtilis is degraded in response to nutrient limitation.J Biol Chem. 1990b Sep 5;265(25):14947-55
Graves LM, Switzer RL.Aspartokinase III, a new isozyme in Bacillus subtilis 168.J Bacteriol. 1990 Jan;172(1):218-23
Gray JV, Eren D, Knowles JR.Monofunctional chorismate mutase from Bacillus subtilis: kinetic and 13C NMR studies on the interactions of the enzyme with its ligands.Biochemistry. 1990 Sep 18;29(37):8872-8.
Grundy FJ, Henkin TM.tRNA as a positive regulator of transcription antitermination in B. subtilis.Cell. 1993 Aug 13;74(3):475-82.
Grundy FJ, Lehman SC, Henkin TM.The L box regulon: lysine sensing by leader RNAs of bacterial lysine biosynthesis genes.Proc Natl Acad Sci U S A. 2003 Oct 14;100(21):12057-62.
Grundy FJ, Rollins SM, Henkin TM.Interaction between the acceptor end of tRNA and the T box stimulates antitermination in the Bacillus subtilis tyrS gene: a new role for the discriminator base.J Bacteriol. 1994b Aug;176(15):4518-26.
Grundy FJ, Turinsky AJ, Henkin TM.Catabolite regulation of Bacillus subtilis acetate and acetoin utilization genes by CcpA.J Bacteriol. 1994 Aug;176(15):4527-33
Grundy FJ, Waters DA, Takova TY, Henkin TM.Identification of genes involved in utilization of acetate and acetoin in Bacillus subtilis.Mol Microbiol. 1993 Oct;10(2):259-71
Grundy FJ, Winkler WC, Henkin TM.tRNA-mediated transcription antitermination in vitro: codon-anticodon pairing independent of the ribosome.Proc Natl Acad Sci U S A. 2002 Aug 20;99(17):11121-6.
Guillouard I, Auger S, Hullo MF, Chetouani F, Danchin A, Martin-Verstraete I.Identification of Bacillus subtilis CysL, a regulator of the cysJI operon, which encodes sulfite reductase.J Bacteriol. 2002 Sep;184(17):4681-9.
Gyan S, Shiohira Y, Sato I, Takeuchi M, Sato T.Regulatory loop between redox sensing of the NADH/NAD(+) ratio by Rex (YdiH) and oxidation of NADH by NADH dehydrogenase Ndh in Bacillus subtilis.J Bacteriol. 2006 Oct;188(20):7062-71
Hamon MA, Stanley NR, Britton RA, Grossman AD, Lazazzera BA.Identification of AbrB-regulated genes involved in biofilm formation by Bacillus subtilis.Mol Microbiol. 2004 May;52(3):847-60
Hanson RS, Cox DP.Effect of different nutritional conditions on the synthesis of tricarboxylic acid cycle enzymes.J Bacteriol. 1967 Jun;93(6):1777-87.
Hartig E, Hartmann A, Schatzle M, Albertini AM, Jahn D.The Bacillus subtilis nrdEF genes, encoding a class Ib ribonucleotide reductase, are essential for aerobic and anaerobic growth.Appl Environ Microbiol. 2006 Aug;72(8):5260-5
Hatfield GW, Umbarger HE.Threonine deaminase from Bacillus subtilis. II. The steady state kinetic properties.J Biol Chem. 1970 Apr 10;245(7):1742-7.
Heath RJ, Su N, Murphy CK, Rock CO.The enoyl-[acyl-carrier-protein] reductases FabI and FabL from Bacillus subtilis.J Biol Chem. 2000 Dec 22;275(51):40128-33.
Heidrich N, Chinali A, Gerth U, Brantl S.The small untranslated RNA SR1 from the Bacillus subtilis genome is involved in the regulation of arginine catabolism.Mol Microbiol. 2006 Oct;62(2):520-36.
Heidrich N, Moll I, Brantl S. In vitro analysis of the interaction between the small RNA SR1 and its primary target ahrC mRNA. Nucleic Acids Res. 2007 Jun 18;
Henkin TM, Glass BL, Grundy FJ.Analysis of the Bacillus subtilis tyrS gene: conservation of a regulatory sequence in multiple tRNA synthetase genes.J Bacteriol. 1992 Feb;174(4):1299-306.
Henner DJ, Band L, Flaggs G, Chen E.The organization and nucleotide sequence of the Bacillus subtilis hisH, tyrA and aroE genes.Gene. 1986;49(1):147-52.
Herbig AF, Helmann JD. Metal ion uptake and oxidative stress. In Bacillus subtilis and its closest relatives. Editors: AL Sonenshein et al., ASM press, p.405-414
Herbig AF, Helmann JD. Roles of metal ions and hydrogen peroxide in modulating the interaction of the Bacillus subtilis PerR peroxide regulon repressor with operator DNA.Mol Microbiol. 2001 Aug;41(4):849-59
Hilden I, Krath BN, Hove-Jensen B.Tricistronic operon expression of the genes gcaD (tms), which encodes N-acetylglucosamine 1-phosphate uridyltransferase, prs, which encodes phosphoribosyl diphosphate synthetase, and ctc in vegetative cells of Bacillus subtilis.J Bacteriol. 1995 Dec;177(24):7280-4.
Holmberg C, Beijer L, Rutberg B, Rutberg L.Glycerol catabolism in Bacillus subtilis: nucleotide sequence of the genes encoding glycerol kinase (glpK) and glycerol-3-phosphate dehydrogenase (glpD).J Gen Microbiol. 1990 Dec;136(12):2367-75.
Holmberg C, Rutberg B.Expression of the gene encoding glycerol-3-phosphate dehydrogenase (glpD) in Bacillus subtilis is controlled by antitermination.Mol Microbiol. 1991 Dec;5(12):2891-900.
Holmberg C, Rutberg L.An inverted repeat preceding the Bacillus subtilis glpD gene is a conditional terminator of transcription.Mol Microbiol. 1992 Oct;6(20):2931-8.
Howell A, Dubrac S, Noone D, Varughese KI, Devine K.Interactions between the YycFG and PhoPR two-component systems in Bacillus subtilis: the PhoR kinase phosphorylates the non-cognate YycF response regulator upon phosphate limitation.Mol Microbiol. 2006 Feb;59(4):1199-215.
Huang L, Montoya AL, Nester EW.Purification and characterization of shikimate kinase enzyme activity in Bacillus subtilis.J Biol Chem. 1975 Oct 10;250(19):7675-81.
Huang L, Nakatsukasa M, Nester E.Regulation of aromatic amino acid biosynthesis in Bacillus subtilis 168. Purification, characterization, and subunit structure of the bifunctional enzyme 3-deoxy-D-arabinoheptulosonate 7-phosphate synthetase-chorismate mutase.J Biol Chem. 1974 Jul 25;249(14):4467-72.
Huang M, Oppermann-Sanio FB, Steinbuchel A.Biochemical and molecular characterization of the Bacillus subtilis acetoin catabolic pathway.J Bacteriol. 1999 Jun;181(12):3837-41.
Hullo MF, Auger S, Dassa E, Danchin A, Martin-Verstraete I.The metNPQ operon of Bacillus subtilis encodes an ABC permease transporting methionine sulfoxide, D- and L-methionine.Res Microbiol. 2004 Mar;155(2):80-6.
Hullo MF, Auger S, Soutourina O, Barzu O, Yvon M, Danchin A, Martin-Verstraete I.Conversion of Methionine to Cysteine in Bacillus subtilis and Its Regulation.J Bacteriol. 2007 Jan;189(1):187-97.
Iijima T, Diesterhaft MD, Freese E.Sodium effect of growth on aspartate and genetic analysis of a Bacillus subtilis mutant with high aspartase activity. J Bacteriol. 1977 Mar;129(3):1440-7.
Inacio JM, Costa C, de Sa-Nogueira I. Distinct molecular mechanisms involved in carbon catabolite repression of the arabinose regulon in Bacillus subtilis.Microbiology. 2003 Sep;149(Pt 9):2345-55.
Issaly IM, Issaly AS.Control of ornithine carbamoyltransferase activityby arginase in Bacillus subtilis.Eur J Biochem. 1974 Dec 2;49(3):485-95.
Jin S, Levin PA, Matsuno K, Grossman AD, Sonenshein AL. Deletion of the Bacillus subtilis isocitrate dehydrogenase gene causes a block at stage I of sporulation.J Bacteriol. 1997 Aug;179(15):4725-32.
Jin S, Sonenshein AL. Transcriptional regulation of Bacillus subtilis citrate synthase genes.J Bacteriol. 1994 Aug;176(15):4680-90
Jin S, Sonenshein AL.Characterization of the major citrate synthase of Bacillus subtilis.J Bacteriol. 1996 Jun;178(12):3658-60
Johansen LE, Nygaard P, Lassen C, Agerso Y, Saxild HH. Definition of a second Bacillus subtilis pur regulon comprising the pur and xpt-pbuX operons plus pbuG, nupG (yxjA), and pbuE (ydhL).J Bacteriol. 2003 Sep;185(17):5200-9.
Johnson DE, Hanson RS.Bacterial citrate synthases: purification, molecular weight and kinetic mechanism.Biochim Biophys Acta. 1974 Jun 18;350(2):336-53.
Jourlin-Castelli C, Mani N, Nakano MM, Sonenshein AL.CcpC, a novel regulator of the LysR family required for glucose repression of the citB gene in Bacillus subtilis.J Mol Biol. 2000 Jan 28;295(4):865-78
Kalman S, Duncan ML, Thomas SM, Price CW. Similar organization of the sigB and spoIIA operons encoding alternate sigma factors of Bacillus subtilis RNA polymerase. J Bacteriol. 1990 Oct;172(10):5575-85.
Kiel JA, Boels JM, Beldman G, Venema G.Glycogen in Bacillus subtilis: molecular characterization of an operon encoding enzymes involved in glycogen biosynthesis and degradation.Mol Microbiol. 1994 Jan;11(1):203-18.
Kim HJ, Jourlin-Castelli C, Kim SI, Sonenshein AL.Regulation of the bacillus subtilis ccpC gene by ccpA and ccpC.Mol Microbiol. 2002 Jan;43(2):399-410
Kim HJ, Kim SI, Ratnayake-Lecamwasam M, Tachikawa K, Sonenshein AL, Strauch M.Complex regulation of the Bacillus subtilis aconitase gene.J Bacteriol. 2003 Mar;185(5):1672-80
Kim HJ, Roux A, Sonenshein AL.Direct and indirect roles of CcpA in regulation of Bacillus subtilis Krebs cycle genes.Mol Microbiol. 2002b Jul;45(1):179-90
Kim JH, Yang YK, Chambliss GH.Evidence that Bacillus catabolite control protein CcpA interacts with RNA polymerase to inhibit transcription.Mol Microbiol. 2005 Apr;56(1):155-62.
Kim SI, Jourlin-Castelli C, Wellington SR, Sonenshein AL.Mechanism of repression by Bacillus subtilis CcpC, a LysR family regulator.J Mol Biol. 2003b Dec 5;334(4):609-24
Kloudova A, Fucik V.Transport of nucleosides in Bacillus subtilis: characteristics of cytidine-uptake.Nucleic Acids Res. 1974 Apr;1(4):629-37.
Kobashi N, Nishiyama M, Yamane H.Characterization of aspartate kinase III of Bacillus subtilis.Biosci Biotechnol Biochem. 2001 Jun;65(6):1391-4.
Kobayashi K, Ehrlich SD, et. Al. Essential Bacillus subtilis genes. Proc Natl Acad Sci U S A. 2003 Apr 15;
Koburger T, Weibezahn J, Bernhardt J, Homuth G, Hecker M.Genome-wide mRNA profiling in glucose starved Bacillus subtilis cells.Mol Genet Genomics. 2005 Aug;274(1):1-12
Kraus A, Hueck C, Gärtner D, Hillen W. Catabolite repression of the Bacillus subtilis xyl operon involves a cis element functional in the context of an unrelated sequence, and glucose exerts additional xylR-dependent repression.J Bacteriol. 1994 Mar;176(6):1738-45
Kredich NM, Tomkins GM.The enzymic synthesis of L-cysteine in Escherichia coli and Salmonella typhimurium.J Biol Chem. 1966 Nov 10;241(21):4955-65
Krispin O, Allmansberger R.The Bacillus subtilis AraE protein displays a broad substrate specificity for several different sugars.J Bacteriol. 1998b Jun;180(12):3250-2.
Krispin O, Allmansberger R.The Bacillus subtilis galE gene is essential in the presence of glucose and galactose.J Bacteriol. 1998 Apr;180(8):2265-70.
Krom BP, Aardema R, Lolkema JS.Bacillus subtilis YxkJ is a secondary transporter of the 2-hydroxycarboxylate transporter family that transports L-malate and citrate.J Bacteriol. 2001 Oct;183(20):5862-9.
Krom BP, Warner JB, Konings WN, Lolkema JS.Complementary metal ion specificity of the metal-citrate transporters CitM and CitH of Bacillus subtilis.J Bacteriol. 2000 Nov;182(22):6374-81
Kruger S, Gertz S, Hecker M.Transcriptional analysis of bglPH expression in Bacillus subtilis: evidence for two distinct pathways mediating carbon catabolite repression. J Bacteriol. 1996 May;178(9):2637-44.
Kruger S, Hecker M.Regulation of the putative bglPH operon for aryl-beta-glucoside utilization in Bacillus subtilis.J Bacteriol. 1995 Oct;177(19):5590-7.
Kumar PK, Kumarevel T, Mizuno H.Structural basis of HutP-mediated transcription anti-termination.Curr Opin Struct Biol. 2006 Feb;16(1):18-26.
Kunst F, Rapoport G.Salt stress is an environmental signal affecting degradative enzyme synthesis in Bacillus subtilis. J Bacteriol. 1995 May;177(9):2403-7.
Larsson JT, Rogstam A, von Wachenfeldt C.Coordinated patterns of cytochrome bd and lactate dehydrogenase expression in Bacillus subtilis.Microbiology. 2005 Oct;151(Pt 10):3323-35
Lazarevic V, Soldo B, Medico N, Pooley H, Bron S, Karamata D. Bacillus subtilis alpha-phosphoglucomutase is required for normal cell morphology and biofilm formation.Appl Environ Microbiol. 2005 Jan;71(1):39-45.
le Coq D, Fillinger S, Aymerich S.Histidinol phosphate phosphatase, catalyzing the penultimate step of the histidine biosynthesis pathway, is encoded by ytvP (hisJ) in Bacillus subtilis.J Bacteriol. 1999 May;181(10):3277-80.
Le Coq D, Lindner C, Kruger S, Steinmetz M, Stulke J. New beta-glucoside (bgl) genes in Bacillus subtilis: the bglP gene product has both transport and regulatory functions similar to those of BglF, its Escherichia coli homolog.J Bacteriol. 1995 Mar;177(6):1527-35.
Lee JW, Helmann JD.The PerR transcription factor senses H2O2 by metal-catalysed histidine oxidation.Nature. 2006 Mar 16;440(7082):363-7
Lerondel G, Doan T, Zamboni N, Sauer U, Aymerich S. YtsJ has the major physiological role of the four paralogous malic enzyme isoforms in Bacillus subtilis.J Bacteriol. 2006 Jul;188(13):4727-36.
Licht A, Preis S, Brantl S.Implication of CcpN in the regulation of a novel untranslated RNA (SR1) in Bacillus subtilis.Mol Microbiol. 2005 Oct;58(1):189-206.
Lin JS, Shaw GC. Regulation of the kduID operon of Bacillus subtilis by the KdgR repressor and the ccpA gene: identification of two KdgR-binding sites within the kdgR-kduI intergenic region.Microbiology. 2007 Mar;153(Pt 3):701-10.
Lindner C, Galinier A, Hecker M, Deutscher J.Regulation of the activity of the Bacillus subtilis antiterminator LicT by multiple PEP-dependent, enzyme I- and HPr-catalysed phosphorylation.Mol Microbiol. 1999 Feb;31(3):995-1006.
Lindner C, Hecker M, Le Coq D, Deutscher J.Bacillus subtilis mutant LicT antiterminators exhibiting enzyme I- and HPr-independent antitermination affect catabolite repression of the bglPH operon.J Bacteriol. 2002 Sep;184(17):4819-28.
Liu X, Taber HW.Catabolite regulation of the Bacillus subtilis ctaBCDEF gene cluster.J Bacteriol. 1998 Dec;180(23):6154-63.
Lopez JM, Dromerick A, Freese E.Response of guanosine 5'-triphosphate concentration to nutritional changes and its significance for Bacillus subtilis sporulation.J Bacteriol. 1981 May;146(2):605-13.
Lu Y, Switzer RL.Transcriptional attenuation of the Bacillus subtilis pyr operon by the PyrR regulatory protein and uridine nucleotides in vitro.J Bacteriol. 1996 Dec;178(24):7206-11.
Ludwig H, Homuth G, Schmalisch M, Dyka FM, Hecker M, Stulke J. Transcription of glycolytic genes and operons in Bacillus subtilis: evidence for the presence of multiple levels of control of the gapA operon. Mol Microbiol. 2001 Jul;41(2):409-22
Lulko AT, Buist G, Kok J, Kuipers OP.Transcriptome Analysis of Temporal Regulation of Carbon Metabolism by CcpA in Bacillus subtilis Reveals Additional Target Genes. J Mol Microbiol Biotechnol. 2007;12(1-2):82-95.
Luo D, Leautey J, Grunberg-Manago M, Putzer H.Structure and regulation of expression of the Bacillus subtilis valyl-tRNA synthetase gene.J Bacteriol. 1997 Apr;179(8):2472-8
Mader U, Hennig S, Hecker M, Homuth G.Transcriptional organization and posttranscriptional regulation of the Bacillus subtilis branched-chain amino acid biosynthesis genes.J Bacteriol. 2004 Apr;186(8):2240-52.
Mandal M, Breaker RR.Adenine riboswitches and gene activation by disruption of a transcription terminator.Nat Struct Mol Biol. 2004 Jan;11(1):29-35.
Mandal M, Lee M, Barrick JE, Weinberg Z, Emilsson GM, Ruzzo WL, Breaker RR.A glycine-dependent riboswitch that uses cooperative binding to control gene expression.Science. 2004b Oct 8;306(5694):275-9.
Mansilla MC, Albanesi D, de Mendoza D.Transcriptional control of the sulfur-regulated cysH operon, containing genes involved in L-cysteine biosynthesis in Bacillus subtilis.J Bacteriol. 2000 Oct;182(20):5885-92.
Mansilla MC, de Mendoza D. L-cysteine biosynthesis in Bacillus subtilis: identification, sequencing, and functional characterization of the gene coding for phosphoadenylylsulfate sulfotransferase.J Bacteriol. 1997 Feb;179(3):976-81.
Marini PE, Perez CA, de Mendoza D.Growth-rate regulation of the Bacillus subtilis accBC operon encoding subunits of acetyl-CoA carboxylase, the first enzyme of fatty acid synthesis.Arch Microbiol. 2001 Mar;175(3):234-7.
Marino M, Ramos HC, Hoffmann T, Glaser P, Jahn D. Modulation of anaerobic energy metabolism of Bacillus subtilis by arfM (ywiD).J Bacteriol. 2001 Dec;183(23):6815-21
Marschke CK, Bernlohr RW.Phosphofructokinase from Bacillus licheniformis.Methods Enzymol. 1982;90 Pt E:70-7.
Martin-Verstraete I, Debarbouille M, Klier A, Rapoport G.Interactions of wild-type and truncated LevR of Bacillus subtilis with the upstream activating sequence of the levanase operon.J Mol Biol. 1994 Aug 12;241(2):178-92
Martin-Verstraete I, Stulke J, Klier A, Rapoport G. Two different mechanisms mediate catabolite repression of the Bacillus subtilis levanase operon.J Bacteriol. 1995 Dec;177(23):6919-27
Massey LK, Sokatch JB, Conrad RS. Branched-chain amino acid catabolism in bacteria. Bacteriological Reviews. 1978 Marsch;40(1):42-54
Matsuoka H, Hirooka K, Fujita Y.Organization and function of the YsiA regulon of Bacillus subtilis involved in fatty acid degradation.J Biol Chem. 2007 Feb 23;282(8):5180-94.
Mekjian KR, Bryan EM, Beall BW, Moran CP Jr.Regulation of hexuronate utilization in Bacillus subtilis.J Bacteriol. 1999 Jan;181(2):426-33.
Meng Q, Switzer RL.Regulation of transcription of the Bacillus subtilis pyrG gene, encoding cytidine triphosphate synthetase.J Bacteriol. 2001 Oct;183(19):5513-22.
Meng Q, Turnbough CL Jr, Switzer RL.Attenuation control of pyrG expression in Bacillus subtilis is mediated by CTP-sensitive reiterative transcription.Proc Natl Acad Sci U S A. 2004 Jul 27;101(30):10943-8.
Mesak LR, Dahl MK.Purification and enzymatic characterization of PgcM: a beta-phosphoglucomutase and glucose-1-phosphate phosphodismutase of Bacillus subtilis.Arch Microbiol. 2000 Oct;174(4):256-64.
Meyer E, Switzer RL.Regulation of Bacillus subtilis glutamine phosphoribosylpyrophosphate amidotransferase activity by end products.J Biol Chem. 1979 Jun 25;254(12):5397-402.
Mijakovic I, Poncet S, Galinier A, Monedero V, Fieulaine S, Janin J, Nessler S, Marquez JA, Scheffzek K, Hasenbein S, Hengstenberg W, Deutscher J.Pyrophosphate-producing protein dephosphorylation by HPr kinase/phosphorylase: a relic of early life?Proc Natl Acad Sci U S A. 2002 Oct 15;99(21):13442-7.
Miller CM, Baumberg S, Stockley PG.Operator interactions by the Bacillus subtilis arginine repressor/activator, AhrC: novel positioning and DNA-mediated assembly of a transcriptional activator at catabolic sites.Mol Microbiol. 1997 Oct;26(1):37-48.
Miwa Y, Fujita Y.Involvement of two distinct catabolite-responsive elements in catabolite repression of the Bacillus subtilis myo-inositol (iol) operon.J Bacteriol. 2001 Oct;183(20):5877-84
Miwa Y, Nagura K, Eguchi S, Fukuda H, Deutscher J, Fujita Y.Catabolite repression of the Bacillus subtilis gnt operon exerted by two catabolite-responsive elements.Mol Microbiol. 1997 Mar;23(6):1203-13
Miwa Y, Nakata A, Ogiwara A, Yamamoto M, Fujita Y. Evaluation and characterization of catabolite-responsive elements (cre) of Bacillus subtilis.Nucleic Acids Res. 2000 Mar 1;28(5):1206-10
Molle V, Fujita M, Jensen ST, Eichenberger P, Gonzalez-Pastor JE, Liu JS, Losick R.The Spo0A regulon of Bacillus subtilis.Mol Microbiol. 2003b Dec;50(5):1683-701.
Molle V, Nakaura Y, Shivers RP, Yamaguchi H, Losick R, Fujita Y,Sonenshein AL.Additional targets of the Bacillus subtilis global regulator CodY identified by chromatin immunoprecipitation and genome-wide transcript analysis.J Bacteriol. 2003 Mar;185(6):1911-22
Mollgaard H, Neuhard J.Deoxycytidylate deaminase from Bacillus subtilis. Purification, characterization, and physiological function.J Biol Chem. 1978 May 25;253(10):3536-42.
Morbidoni HR, de Mendoza D, Cronan JE Jr.Bacillus subtilis acyl carrier protein is encoded in a cluster of lipid biosynthesis genes.J Bacteriol. 1996 Aug;178(16):4794-800.
Moreno MS, Schneider BL,Maile RR, Weyler W, Saier MH Jr.Catabolite repression mediated by the CcpA protein in Bacillus subtilis: novel modes of regulation revealed by whole-genome analyses.Mol Microbiol. 2001 Mar;39(5):1366-81
Mota LJ, Tavares P, Sa-Nogueira I.Mode of action of AraR, the key regulator of L-arabinose metabolism in Bacillus subtilis.Mol Microbiol. 1999 Aug;33(3):476-89.
Msadek T, Kunst F, Henner D, Klier A, Rapoport G, Dedonder R.Signal transduction pathway controlling synthesis of a class of degradative enzymes in Bacillus subtilis: expression of the regulatory genes and analysis of mutations in degS and degU. J Bacteriol. 1990 Feb;172(2):824-34.
Muller W, Horstmann N, Hillen W, Sticht H.The transcription regulator RbsR represents a novel interaction partner of the phosphoprotein HPr-Ser46-P in Bacillus subtilis.FEBS J. 2006 Mar;273(6):1251-61.
Nakano MM, Hoffmann T, Zhu Y, Jahn D.Nitrogen and oxygen regulation of Bacillus subtilis nasDEF encoding NADH-dependent nitrite reductase by TnrA and ResDE.J Bacteriol. 1998 Oct;180(20):5344-50
Nakano MM, Yang F, Hardin P, Zuber P.Nitrogen regulation of nasA and the nasB operon, which encode genes required for nitrate assimilation in Bacillus subtilis.J Bacteriol. 1995 Feb;177(3):573-9.
Nakano MM, Zhu Y, Lacelle M, Zhang X, Hulett FM.Interaction of ResD with regulatory regions of anaerobically induced genes in Bacillus subtilis.Mol Microbiol. 2000 Sep;37(5):1198-207
Nakano MM, Zuber P, Glaser P, Danchin A, Hulett FM.Two-component regulatory proteins ResD-ResE are required for transcriptional activation of fnr upon oxygen limitation in Bacillus subtilis.J Bacteriol. 1996 Jul;178(13):3796-802.
Nakano MM, Zuber P.Anaerobic growth of a "strict aerobe" (Bacillus subtilis).Annu Rev Microbiol. 1998b;52:165-90.
Nakatsukasa WM, Nester EW.Regulation of aromatic amino acid biosynthesis in Bacillus subtilis 168. I. Evidence for and characterization of a trifunctional enzyme complex.J Biol Chem. 1972 Sep 25;247(18):5972-9.
Nester EW, Jensen RA, Nasser DS. Regulation of enzyme synthesis in the aromatic amino acid pathway of Bacillus subtilus.J Bacteriol. 1969 Jan;97(1):83-90.
Nester EW, Jensen RA.Control of aromatic acid biosynthesis in Bacillus subtilis: sequenial feedback inhibition.J Bacteriol. 1966 Apr;91(4):1594-8.
Nester EW, Montoya AL.An enzyme common to histidine and aromatic amino acid biosynthesis in Bacillus subtilis.J Bacteriol. 1976 May;126(2):699-705.
Nickel M, Homuth G, Bohnisch C, Mader U, Schweder T. Cold induction of the Bacillus subtilis bkd operon is mediated by increased mRNA stability.Mol Genet Genomics. 2004 Aug;272(1):98-107.
Nilsson RP, Beijer L, Rutberg B.The glpT and glpQ genes of the glycerol regulon in Bacillus subtilis.Microbiology. 1994 Apr;140 ( Pt 4):723-30.
Nygaard P, Bested SM, Andersen KA, Saxild HH.Bacillus subtilis guanine deaminase is encoded by the yknA gene and is induced during growth with purines as the nitrogen source.Microbiology. 2000 Dec;146 Pt 12:3061-9.
Nygaard P, Duckert P, Saxild HH.Role of adenine deaminase in purine salvage and nitrogen metabolism and characterization of the ade gene in Bacillus subtilis.J Bacteriol. 1996 Feb;178(3):846-53.
Nygaard P, Saxild HH.The purine efflux pump PbuE in Bacillus subtilis modulates expression of the PurR and G-box (XptR) regulons by adjusting the purine base pool size.J Bacteriol. 2005 Jan;187(2):791-4.
Ochi K, Kandala J, Freese E. Evidence that Bacillus subtilis sporulation induced by the stringent response is caused by the decrease in GTP or GDP.J Bacteriol. 1982 Aug;151(2):1062-5.
Oda M, Sugishita A, Furukawa K.Cloning and nucleotide sequences of histidase and regulatory genes in the Bacillus subtilis hut operon and positive regulation of the operon.J Bacteriol. 1988 Jul;170(7):3199-205.
Ogawa K, Akagawa E, Yamane K, Sun ZW, LaCelle M, Zuber P,Nakano MM.The nasB operon and nasA gene are required for nitrate/nitrite assimilation in Bacillus subtilis.J Bacteriol. 1995 Mar;177(5):1409-13.
Ohne M. Regulation of aconitase synthesis in Bacillus subtilis: induction, feedback repression, and catabolite repression. J Bacteriol. 1974 Mar;117(3):1295-305
Ohne M.Regulation of the dicarboxylic acid part of the citric acid cycle in Bacillus subtilis.J Bacteriol. 1975 Apr;122(1):224-34.
Oku H, Kaneda T.Biosynthesis of branched-chain fatty acids in Bacillus subtilis. A decarboxylase is essential for branched-chain fatty acid synthetase.J Biol Chem. 1988 Dec 5;263(34):18386-96.
Ollinger J, Song KB, Antelmann H, Hecker M, Helmann JD. Role of the Fur regulon in iron transport in Bacillus subtilis. J Bacteriol. 2006 May;188(10):3664-73.
O'Reilly M, Woodson K, Dowds BC, Devine KM.The citrulline biosynthetic operon, argC-F, and a ribose transport operon, rbs, from Bacillus subtilis are negatively regulated by Spo0A.Mol Microbiol. 1994 Jan;11(1):87-98.
Parsot C, Cohen GN.Cloning and nucleotide sequence of the Bacillus subtilis hom gene coding for homoserine dehydrogenase. Structural and evolutionary relationships with Escherichia coli aspartokinases-homoserine dehydrogenases I and II.J Biol Chem. 1988 Oct 15;263(29):14654-60
Paul S, Birkey S, Liu W, Hulett FM.Autoinduction of Bacillus subtilis phoPR operon transcription results from enhanced transcription from EsigmaA- and EsigmaE-responsive promoters by phosphorylated PhoP. J Bacteriol. 2004 Jul;186(13):4262-75
Paulsen IT, Chauvaux S, Choi P, Saier MH Jr.Characterization of glucose-specific catabolite repression-resistant mutants of Bacillus subtilis: identification of a novel hexose:H+ symporter.J Bacteriol. 1998 Feb;180(3):498-504.
Perego M, Spiegelman GB, Hoch JA.Structure of the gene for the transition state regulator, abrB: regulator synthesis is controlled by the spo0A sporulation gene in Bacillus subtilis. Mol Microbiol. 1988 Nov;2(6):689-99.
Perrier V, Surewicz WK, Glaser P, Martineau L, Craescu CT, Fabian H, Mantsch HH, Bârzu O, Gilles AM.Zinc chelation and structural stability of adenylate kinase from Bacillus subtilis.Biochemistry. 1994 Aug 23;33(33):9960-7
Petersohn A, Bernhardt J, Gerth U, Hoper D, Koburger T, Volker U, Hecker M.Identification of sigma(B)-dependent genes in Bacillus subtilis using a promoter consensus-directed search and oligonucleotide hybridization.J Bacteriol. 1999 Sep;181(18):5718-24.
Picossi S,Belitsky BR,Sonenshein AL.Molecular Mechanism of the Regulation of Bacillus subtilisgltAB Expression by GltC.J Mol Biol. 2007 Feb 2;365(5):1298-1313
Piggot PJ, Losick R. Sporulations genes and intercompartmental regulation. In Bacillus subtilis and its closest relatives: from genes to cell. Ed. by Sonenshien et al., ASM Press, Washington DC.
Ponce-de-Leon MM, Pizer LI.Serine biosynthesis and its regulation in Bacillus subtilis.J Bacteriol. 1972 Jun;110(3):895-904
Poon KK, Chen CL, Wong SL.Roles of glucitol in the GutR-mediated transcription activation process in Bacillus subtilis: tight binding of GutR to tis binding site. J Biol Chem. 2001 Mar 30;276(13):9620-5.
Poon KK, Chu JC, Wong SL.Roles of glucitol in the GutR-mediated transcription activation process in Bacillus subtilis: glucitol induces GutR to change its conformation and to bind ATP.J Biol Chem. 2001b Aug 10;276(32):29819-25.
Pragai Z, Allenby NE, O'Connor N, Dubrac S, Rapoport G, Msadek T, Harwood CR.Transcriptional regulation of the phoPR operon in Bacillus subtilis.J Bacteriol. 2004 Feb;186(4):1182-90
Presecan-Siedel E, Galinier A, Longin R, Deutscher J, Danchin A, Glaser P, Martin-Verstraete I.Catabolite regulation of the pta gene as part of carbon flow pathways in Bacillus subtilis.J Bacteriol. 1999 Nov;181(22):6889-97
Price AR, Frato J. Bacillus subtilis deoxyuridinetriphosphatase and its bacteriophage PBS2-induced inhibitor.J Biol Chem. 1975 Nov 25;250(22):8804-11
Pujic P, Dervyn R, Sorokin A, Ehrlich SD.The kdgRKAT operon of Bacillus subtilis: detection of the transcript and regulation by the kdgR and ccpA genes.Microbiology. 1998 Nov;144 ( Pt 11):3111-8.
Puri-Taneja A, Paul S, Chen Y, Hulett FM.CcpA causes repression of the phoPR promoter through a novel transcription start site, P(A6).J Bacteriol. 2006 Feb;188(4):1266-78
Puri-Taneja A, Schau M, Chen Y, Hulett FM. Regulators of the Bacillus subtilis cydABCD operon: Identification of a negative regulator, CcpA, and a positive regulator, ResD.J Bacteriol. 2007 Feb 23; [Epub ahead of print]
Putzer H, Brakhage AA, Grunberg-Manago M.Independent genes for two threonyl-tRNA synthetases in Bacillus subtilis.J Bacteriol. 1990 Aug;172(8):4593-602
Putzer H, Condon C, Brechemier-Baey D, Brito R, Grunberg-Manago M.Transfer RNA-mediated antitermination in vitro.Nucleic Acids Res. 2002 Jul 15;30(14):3026-33
Putzer H, Gendron N, Grunberg-Manago M.Co-ordinate expression of the two threonyl-tRNA synthetase genes in Bacillus subtilis: control by transcriptional antitermination involving a conserved regulatory sequence.EMBO J. 1992 Aug;11(8):3117-27
Rado TA, Hoch JA. Phosphotransacetylase from Bacillus subtilis: purification and physiological studies. Biochim Biophys Acta. 1973 Sep 15;321(1):114-25.
Ramaley RF, Hudock MO. Purification and properties of isocitrate dehydrogenase (NADP) from Thermus aquaticus YT-1, Bacillus subtilis-168 and Chlamydomonas reinhardti-Y-2. Biochim Biophys Acta. 1973 Jul 5;315(1):22-36.
Ramstrom H, Sanglier S, Leize-Wagner E, Philippe C, Van Dorsselaer A, Haiech J. Properties and regulation of the bifunctional enzyme HPr kinase/phosphatase in Bacillus subtilis.J Biol Chem. 2003 Jan 10;278(2):1174-85.
Rappu P, Pullinen T, Mantsala P.In vivo effect of mutations at the PRPP binding site of the Bacillus subtilis purine repressor.J Bacteriol. 2003 Nov;185(22):6728-31.
Rappu P, Shin BS, Zalkin H, Mantsala P.A role for a highly conserved protein of unknown function in regulation of Bacillus subtilis purA by the purine repressor.J Bacteriol. 1999 Jun;181(12):3810-5.
Rebello JL,Jensen RA.Metabolic interlock. The multi-metabolite control of prephenate dehydratase activity in Bacillus subtilis.J Biol Chem. 1970 Aug 10;245(15):3738-44
Reents H, Munch R, Dammeyer T, Jahn D, Hartig E.The Fnr regulon of Bacillus subtilis.J Bacteriol. 2006 Feb;188(3):1103-12.
Renna MC, Najimudin N, Winik LR, Zahler SA.Regulation of the Bacillus subtilis alsS, alsD, and alsR genes involved in post-exponential-phase production of acetoin. J Bacteriol. 1993 Jun;175(12):3863-75
Rivolta C, Soldo B, Lazarevic V, Joris B, Mauel C, Karamata D.A 35.7 kb DNA fragment from the Bacillus subtilis chromosome containing a putative 12.3 kb operon involved in hexuronate catabolism and a perfectly symmetrical hypothetical catabolite-responsive element.Microbiology. 1998 Apr;144 ( Pt 4):877-84.
Rosner A, Paulus H.Regulation of aspartokinase in Bacillus subtilis. The separation and properties of two isofunctional enzymes.J Biol Chem. 1971 May 10;246(9):2965-71
Rosner A.Control of lysine biosynthesis in Bacillus subtilis: inhibition of diaminopimelate decarboxylase by lysine.J Bacteriol. 1975 Jan;121(1):20-8
Saito Y, Ashida H, Kojima C, Tamura H, Matsumura H, Kai Y, Yokota A. Enzymatic Characterization of 5-Methylthioribose 1-Phosphate Isomerase from Bacillus subtilis. Biosci Biotechnol Biochem. 2007 Aug 7; [Epub ahead of print]
Sa-Nogueira I, Mota LJ.Negative regulation of L-arabinose metabolism in Bacillus subtilis: characterization of the araR (araC) gene.J Bacteriol. 1997 Mar;179(5):1598-608
Sa-Nogueira I, Nogueira TV, Soares S, de Lencastre H.The Bacillus subtilis L-arabinose (ara) operon: nucleotide sequence, genetic organization and expression.Microbiology. 1997c Mar;143 ( Pt 3):957-69.
Sa-Nogueira I, Ramos SS. Cloning, functional analysis, and transcriptional regulation of the Bacillus subtilis araE gene involved in L-arabinose utilization.J Bacteriol. 1997b Dec;179(24):7705-11.
Santana M, Ionescu MS, Vertes A, Longin R, Kunst F, Danchin A, Glaser P.Bacillus subtilis F0F1 ATPase: DNA sequence of the atp operon and characterization of atp mutants.J Bacteriol. 1994 Nov;176(22):6802-11.
Santana M, Kunst F, Hullo MF,Rapoport G, Danchin A,Glaser P.Molecular cloning, sequencing, and physiological characterization of the qox operon from Bacillus subtilis encoding the aa3-600 quinol oxidase.J Biol Chem. 1992 May 25;267(15):10225-31
Sarsero JP, Merino E, Yanofsky C.A Bacillus subtilis operon containing genes of unknown function senses tRNATrp charging and regulates expression of the genes of tryptophan biosynthesis.Proc Natl Acad Sci U S A. 2000 Mar 14;97(6):2656-61.
Satomura T, Shimura D, Asai K, Sadaie Y, Hirooka K, Fujita Y.Enhancement of glutamine utilization in Bacillus subtilis through the GlnK-GlnL two-component regulatory system.J Bacteriol. 2005 Jul;187(14):4813-21.
Saxild HH, Andersen LN, Hammer K.Dra-nupC-pdp operon of Bacillus subtilis: nucleotide sequence, induction by deoxyribonucleosides, and transcriptional regulation by the deoR-encoded DeoR repressor protein.J Bacteriol. 1996 Jan;178(2):424-34.
Saxild HH, Brunstedt K, Nielsen KI, Jarmer H, Nygaard P.Definition of the Bacillus subtilis PurR operator using genetic and bioinformatic tools and expansion of the PurR regulon with glyA, guaC, pbuG, xpt-pbuX, yqhZ-folD, and pbuO.J Bacteriol. 2001 Nov;183(21):6175-83
Saxild HH, Jacobsen JH, Nygaard P.Functional analysis of the Bacillus subtilis purT gene encoding formate-dependent glycinamide ribonucleotide transformylase.Microbiology. 1995 Sep;141 ( Pt 9):2211-8.
Schau M, Chen Y, Hulett FM.Bacillus subtilis YdiH is a direct negative regulator of the cydABCD operon.J Bacteriol. 2004 Jul;186(14):4585-95
Schau M, Eldakak A, Hulett FM.Terminal oxidases are essential to bypass the requirement for ResD for full Pho induction in Bacillus subtilis.J Bacteriol. 2004 Dec;186(24):8424-32
Schilling O, Langbein I, Muller M, Schmalisch MH, Stulke J. A protein-dependent riboswitch controlling ptsGHI operon expression in Bacillus subtilis: RNA structure rather than sequence provides interaction specificity.Nucleic Acids Res. 2004 May 20;32(9):2853-64.
Schmalisch MH, Bachem S, Stulke J. Control of the Bacillus subtilis antiterminator protein GlcT by phosphorylation. Elucidation of the phosphorylation chain leading to inactivation of GlcT.J Biol Chem. 2003 Dec 19;278(51):51108-15.
Schnetz K, Stulke J, Gertz S, Kruger S, Krieg M, Hecker M, Rak B.LicT, a Bacillus subtilis transcriptional antiterminator protein of the BglG family.J Bacteriol. 1996 Apr;178(7):1971-9.
Schock F, Dahl MK.Expression of the tre operon of Bacillus subtilis 168 is regulated by the repressor TreR.J Bacteriol. 1996 Aug;178(15):4576-81
Schonert S, Buder T, Dahl MK. Identification and enzymatic characterization of the maltose-inducible alpha-glucosidase MalL (sucrase-isomaltase-maltase) of Bacillus subtilis.J Bacteriol. 1998 May;180(9):2574-8.
Schonert S, Buder T, Dahl MK.Properties of maltose-inducible alpha-glucosidase MalL (sucrase-isomaltase-maltase) in Bacillus subtilis: evidence for its contribution to maltodextrin utilization.Res Microbiol. 1999 Apr;150(3):167-77.
Schonert S, Seitz S, Krafft H, Feuerbaum EA, Andernach I, Witz G, Dahl MK.Maltose and maltodextrin utilization by Bacillus subtilis.J Bacteriol. 2006 Jun;188(11):3911-22.
Schuch R, Garibian A, Saxild HH, Piggot PJ, Nygaard P.Nucleosides as a carbon source in Bacillus subtilis: characterization of the drm-pupG operon.Microbiology. 1999 Oct;145 ( Pt 10):2957-66.
Schuch R, Piggot PJ. The dacF-spoIIA operon of Bacillus subtilis, encoding sigma F, is autoregulated. J Bacteriol. 1994 Jul;176(13):4104-10.
Schujman GE, Choi KH, Altabe S, Rock CO, de Mendoza D. Response of Bacillus subtilis to cerulenin and acquisition of resistance.J Bacteriol. 2001 May;183(10):3032-40.
Schujman GE, Guerin M, Buschiazzo A, Schaeffer F, Llarrull LI, Reh G, Vila AJ, Alzari PM, de Mendoza D.Structural basis of lipid biosynthesis regulation in Gram-positive bacteria.EMBO J. 2006 Sep 6;25(17):4074-83.
Schujman GE, Paoletti L, Grossman AD, de Mendoza D.FapR, a bacterial transcription factor involved in global regulation of membrane lipid biosynthesis.Dev Cell. 2003 May;4(5):663-72.
Schultz AC, Nygaard P, Saxild HH.Functional analysis of 14 genes that constitute the purine catabolic pathway in Bacillus subtilis and evidence for a novel regulon controlled by the PucR transcription activator.J Bacteriol. 2001 Jun;183(11):3293-302.
Schultz CP, Ylisastigui-Pons L, Serina L, Sakamoto H, Mantsch HH, Neuhard J, Barzu O, Gilles AM.Structural and catalytic properties of CMP kinase from Bacillus subtilis: a comparative analysis with the homologous enzyme from Escherichia coli.Arch Biochem Biophys. 1997 Apr 1;340(1):144-53.
Sedmak J, Ramaley R.Purification and properties of Bacillus subtilis nucleoside diphosphokinase.J Biol Chem. 1971 Sep 10;246(17):5365-72.
Seidel G, Diel M, Fuchsbauer N, Hillen W.Quantitative interdependence of coeffectors, CcpA and cre in carbon catabolite regulation of Bacillus subtilis.FEBS J. 2005 May;272(10):2566-77.
Sekowska A, Bertin P, Danchin A.Characterization of polyamine synthesis pathway in Bacillus subtilis 168.Mol Microbiol. 1998 Aug;29(3):851-8.
Sekowska A, Danchin A.Identification of yrrU as the methylthioadenosine nucleosidase gene in Bacillus subtilis. DNA Res. 1999 Oct 29;6(5):255-64
Sekowska A, Danchin A.The methionine salvage pathway in Bacillus subtilis.BMC Microbiol. 2002 Apr 25;2:8.
Sekowska A, Mulard L, Krogh S, Tse JK, Danchin A. MtnK, methylthioribose kinase, is a starvation-induced protein in Bacillus subtilis.BMC Microbiol. 2001;1:15. Epub 2001 Aug 8
Servant P, Le Coq D, Aymerich S. CcpN (YqzB), a novel regulator for CcpA-independent catabolite repression of Bacillus subtilis gluconeogenic genes.Mol Microbiol. 2005 Mar;55(5):1435-51.
Shiio I, Ozaki H.Concerted inhibition of isocitrate dehydrogenase by glyoxylate plus oxalacetate.J Biochem (Tokyo). 1968 Jul;64(1):45-53.
Shin BS, Stein A, Zalkin H.Interaction of Bacillus subtilis purine repressor with DNA.J Bacteriol. 1997 Dec;179(23):7394-402.
Shivers RP, Dineen SS, Sonenshein AL.Positive regulation of Bacillus subtilis ackA by CodY and CcpA: establishing a potential hierarchy in carbon flow.Mol Microbiol. 2006 Nov;62(3):811-22. Epub 2006 Sep 21
Shivers RP, Sonenshein AL.Activation of the Bacillus subtilis global regulator CodY by direct interaction with branched-chain amino acids.Mol Microbiol. 2004 Jul;53(2):599-611.
Sinha SC, Krahn J, Shin BS, Tomchick DR, Zalkin H, Smith JL.The purine repressor of Bacillus subtilis: a novel combination of domains adapted for transcription regulation.J Bacteriol. 2003 Jul;185(14):4087-98.
Siranosian KJ, Ireton K, Grossman AD.Alanine dehydrogenase (ald) is required for normal sporulation in Bacillus subtilis.J Bacteriol. 1993 Nov;175(21):6789-96
Skarlatos P, Dahl MK.The glucose kinase of Bacillus subtilis.J Bacteriol. 1998 Jun;180(12):3222-6.
Skarstedt MT, Greer SB.Threonine synthetase of Bacillus subtilis. The nature of an associated dehydratase activity.J Biol Chem. 1973 Feb 10;248(3):1032-44
Slack FJ, Serror P, Joyce E, Sonenshein AL.A gene required for nutritional repression of the Bacillus subtilis dipeptide permease operon.Mol Microbiol. 1995 Feb;15(4):689-702.
Snyder D, Lary J, Chen Y, Gollnick P, Cole JL. Interaction of the trp RNA-binding attenuation protein (TRAP) with anti-TRAP.J Mol Biol. 2004 May 7;338(4):669-82.
Spiegelhalter F, Bremer E.Osmoregulation of the opuE proline transport gene from Bacillus subtilis: contributions of the sigma A- and sigma B-dependent stress-responsive promoters.Mol Microbiol. 1998 Jul;29(1):285-96.
Spudich JA, Kornberg A.Biochemical studies of bacterial sporulation and germination. 13. Adenylate kinase of vegetative cells and spores of Bacillus subtilis.J Bacteriol. 1969 Apr;98(1):69-74.
Strauch M, Webb V, Spiegelman G, Hoch JA. The SpoOA protein of Bacillus subtilis is a repressor of the abrB gene. Proc Natl Acad Sci U S A. 1990 Mar;87(5):1801-5.
Strauch MA, Spiegelman GB, Perego M, Johnson WC, Burbulys D, Hoch JA. The transition state transcription regulator abrB of Bacillus subtilis is a DNA binding protein.EMBO J. 1989 May;8(5):1615-21.
Strauch MA, Trach KA, Day J, Hoch JA.Spo0A activates and represses its own synthesis by binding at its dual promoters.Biochimie. 1992 Jul-Aug;74(7-8):619-26.
Strauch MA. Delineation of AbrB-binding sites on the Bacillus subtilis spo0H, kinB, ftsAZ, and pbpE promoters and use of a derived homology to identify a previously unsuspected binding site in the bsuB1 methylase promote. J Bacteriol. 1995 Dec;177(23):6999-7002.
Strauch MA.AbrB modulates expression and catabolite repression of a Bacillus subtilis ribose transport operon.J Bacteriol. 1995 Dec;177(23):6727-31.
Stulke J, Martin-Verstraete I, Charrier V, Klier A, Deutscher J, Rapoport G.The HPr protein of the phosphotransferase system links induction and catabolite repression of the Bacillus subtilis levanase operon.J Bacteriol. 1995 Dec;177(23):6928-36.
Stulke J, Martin-Verstraete I, Zagorec M, Rose M, Klier A, Rapoport G.Induction of the Bacillus subtilis ptsGHI operon by glucose is controlled by a novel antiterminator, GlcT.Mol Microbiol. 1997 Jul;25(1):65-78.
Sudarsan N, Wickiser JK, Nakamura S, Ebert MS, Breaker RR.An mRNA structure in bacteria that controls gene expression by binding lysine.Genes Dev. 2003 Nov 1;17(21):2688-97
Sun D, Setlow P.Cloning and nucleotide sequence of the Bacillus subtilis ansR gene, which encodes a repressor of the ans operon coding for L-asparaginase and L-aspartase.J Bacteriol. 1993 May;175(9):2501-6
Sun DX, Cabrera-Martinez RM, Setlow P. Control of transcription of the Bacillus subtilis spoIIIG gene, which codes for the forespore-specific transcription factor sigma G. J Bacteriol. 1991 May;173(9):2977-84.
Sun DX, Setlow P.Cloning, nucleotide sequence, and expression of the Bacillus subtilis ans operon, which codes for L-asparaginase and L-aspartase.J Bacteriol. 1991 Jun;173(12):3831-45
Sun G, Sharkova E, Chesnut R, Birkey S, Duggan MF, Sorokin A, Pujic P, Ehrlich SD, Hulett FM.Regulators of aerobic and anaerobic respiration in Bacillus subtilis.J Bacteriol. 1996 Mar;178(5):1374-85
Tanaka K, Kobayashi K, Ogasawara N.The Bacillus subtilis YufLM two-component system regulates the expression of the malate transporters MaeN (YufR) and YflS, and is essential for utilization of malate in minimal medium.Microbiology. 2003 Sep;149(Pt 9):2317-29.
Thompson J, Pikis A, Ruvinov SB, Henrissat B, Yamamoto H, Sekiguchi J.The gene glvA of Bacillus subtilis 168 encodes a metal-requiring, NAD(H)-dependent 6-phospho-alpha-glucosidase. Assignment to family 4 of the glycosylhydrolase superfamily.J Biol Chem. 1998 Oct 16;273(42):27347-56.
Tobisch S, Glaser P, Kruger S, Hecker M. Identification and characterization of a new beta-glucoside utilization system in Bacillus subtilis.J Bacteriol. 1997 Jan;179(2):496-506.
Tobisch S, Stulke J, Hecker M.Regulation of the lic operon of Bacillus subtilis and characterization of potential phosphorylation sites of the LicR regulator protein by site-directed mutagenesis.J Bacteriol. 1999 Aug;181(16):4995-5003.
Tobisch S, Zuhlke D, Bernhardt J, Stulke J, Hecker M.Role of CcpA in regulation of the central pathways of carbon catabolism in Bacillus subtilis.J Bacteriol. 1999 Nov;181(22):6996-7004.
Tojo S, Satomura T, Morisaki K, Deutscher J, Hirooka K, Fujita Y.Elaborate transcription regulation of the Bacillus subtilis ilv-leu operon involved in the biosynthesis of branched-chain amino acids through global regulators of CcpA, CodY and TnrA.Mol Microbiol. 2005 Jun;56(6):1560-73.
Tolner B, Ubbink-Kok T, Poolman B, Konings WN.Characterization of the proton/glutamate symport protein of Bacillus subtilis and its functional expression in Escherichia coli.J Bacteriol. 1995 May;177(10):2863-9.
Tortosa P, Declerck N, Dutartre H, Lindner C, Deutscher J, Le Coq D.Sites of positive and negative regulation in the Bacillus subtilis antiterminators LicT and SacY.Mol Microbiol. 2001 Sep;41(6):1381-93.
Tortosa P, Le Coq D.A ribonucleic antiterminator sequence (RAT) and a distant palindrome are both involved in sucrose induction of the Bacillus subtilis sacXY regulatory operon.Microbiology. 1995 Nov;141 ( Pt 11):2921-7.
Turner RJ, Lu Y, Switzer RL.Regulation of the Bacillus subtilis pyrimidine biosynthetic (pyr) gene cluster by an autogenous transcriptional attenuation mechanism.J Bacteriol. 1994 Jun;176(12):3708-22.
Ujita S, Kimura K.Fructose-1,6-bisphosphate aldolase from Bacillus subtilis.Methods Enzymol. 1982;90 Pt E:235-41.
Ujita S, Kimura K.Glucose-6-phosphate dehydrogenase, vegetative and spore Bacillus subtilis.Methods Enzymol. 1982;89 Pt D:258-61.
Vander Horn PB, Zahler SA.Cloning and nucleotide sequence of the leucyl-tRNA synthetase gene of Bacillus subtilis.J Bacteriol. 1992 Jun;174(12):3928-35.
Vapnek D, Greer S.Minor threonine dehydratase encoded within the threonine synthetic region of Bacillus subtilis.J Bacteriol. 1971 Jun;106(3):983-93
Waleh NS, Ingraham JL.Pyrimidine ribonucleoside monophosphokinase and the mode of RNA turnover in Bacillus subtilis.Arch Microbiol. 1976 Oct 11;110(1):49-54.
Wang GF, Kuriki T, Roy KL, Kaneda T.The primary structure of branched-chain alpha-oxo acid dehydrogenase from Bacillus subtilis and its similarity to other alpha-oxo acid dehydrogenases.Eur J Biochem. 1993 May 1;213(3):1091-9.
Wang ST, Setlow B, Conlon EM, Lyon JL, Imamura D, Sato T, Setlow P, Losick R, Eichenberger P.The forespore line of gene expression in Bacillus subtilis.J Mol Biol. 2006 Apr 21;358(1):16-37.
Ward JB Jr, Zahler SA.Regulation of leucine biosynthesis in Bacillus subtilis.J Bacteriol. 1973 Nov;116(2):727-35.
Watabe K, Freese E.Purification and properties of the manganese-dependent phosphoglycerate mutase of Bacillus subtilis.J Bacteriol. 1979 Feb;137(2):773-8.
Watanabe S, Hamano M, Kakeshita H, Bunai K, Tojo S, Yamaguchi H, Fujita Y, Wong SL, Yamane K.Mannitol-1-phosphate dehydrogenase (MtlD) is required for mannitol and glucitol assimilation in Bacillus subtilis: possible cooperation of mtl and gut operons.J Bacteriol. 2003 Aug;185(16):4816-24.
Wei Y, Guffanti AA, Ito M, Krulwich TA. Bacillus subtilis YqkI is a novel malic/Na+-lactate antiporter that enhances growth on malate at low protonmotive force.J Biol Chem. 2000 Sep 29;275(39):30287-92
Weickert MJ, Chambliss GH.Site-directed mutagenesis of a catabolite repression operator sequence in Bacillus subtilis. Proc Natl Acad Sci U S A. 1990 Aug;87(16):6238-42
Wendrich TM, Marahiel MA.Cloning and characterization of a relA/spoT homologue from Bacillus subtilis.Mol Microbiol. 1997 Oct;26(1):65-79.
Weng M, Nagy PL, Zalkin H.Identification of the Bacillus subtilis pur operon repressor.Proc Natl Acad Sci U S A. 1995 Aug 1;92(16):7455-9.
Willecke K, Pardee AB. Fatty acid-requiring mutant of bacillus subtilis defective in branched chain alpha-keto acid dehydrogenase.J Biol Chem. 1971 Sep 10;246(17):5264-72.
Winstedt L, von Wachenfeldt C.Terminal oxidases of Bacillus subtilis strain 168: one quinol oxidase, cytochrome aa(3) or cytochrome bd, is required for aerobic growth.J Bacteriol. 2000 Dec;182(23):6557-64
Winstedt L, Yoshida K, Fujita Y, von Wachenfeldt C.Cytochrome bd biosynthesis in Bacillus subtilis: characterization of the cydABCD operon.J Bacteriol. 1998 Dec;180(24):6571-80
Wise AA, Price CW. Four additional genes in the sigB operon of Bacillus subtilis that control activity of the general stress factor sigma B in response to environmental signals. J Bacteriol. 1995 Jan;177(1):123-33.
Wray LV Jr, Atkinson MR, Fisher SH.The nitrogen-regulated Bacillus subtilis nrgAB operon encodes a membrane protein and a protein highly similar to the Escherichia coli glnB-encoded PII protein.J Bacteriol. 1994 Jan;176(1):108-14
Wray LV Jr, Ferson AE, Fisher SH.Expression of the Bacillus subtilis ureABC operon is controlled by multiple regulatory factors including CodY, GlnR, TnrA, and Spo0H.J Bacteriol. 1997 Sep;179(17):5494-501
Wray LV Jr, Ferson AE, Rohrer K, Fisher SH.TnrA, a transcription factor required for global nitrogen regulation in Bacillus subtilis. Proc Natl Acad Sci U S A. 1996 Aug 20;93(17):8841-5
Wray LV Jr, Fisher SH.A feedback-resistant mutant of Bacillus subtilis glutamine synthetase with pleiotropic defects in nitrogen-regulated gene expression.J Biol Chem. 2005 Sep 30;280(39):33298-304.
Wray LV Jr, Pettengill FK, Fisher SH.Catabolite repression of the Bacillus subtilis hut operon requires a cis-acting site located downstream of the transcription initiation site.J Bacteriol. 1994b Apr;176(7):1894-902.
Wray LV Jr, Zalieckas JM, Fisher SH.Bacillus subtilis glutamine synthetase controls gene expression through a protein-protein interaction with transcription factor TnrA.Cell. 2001 Nov 16;107(4):427-35.
Wu J., Sheflyan G.Y., Woodard R.W.Bacillus subtilis 3-deoxy-D-arabino-heptulosonate 7-phosphate synthase revisited: resolution of two long-standing enigmas.Biochem J. 2005 Sep 1;390(Pt 2):583-90.
Wu JJ, Piggot PJ, Tatti KM, Moran CP. Transcription of the Bacillus subtilis spoIIA locus. Gene. 1991 May 15;101(1):113-6.
Xu GY, Tam A, Lin L, Hixon J, Fritz CC, Powers R. Solution structure of B. subtilis acyl carrier protein.Structure. 2001 Apr 4;9(4):277-87.
Yakhnin AV, Yakhnin H, Babitzke P. RNA polymerase pausing regulates translation initiation by providing additional time for TRAP-RNA interaction.Mol Cell. 2006b Nov 17;24(4):547-57.
Yakhnin H, Yakhnin AV, Babitzke P.Translation control of trpG from transcripts originating from the folate operon promoter of Bacillus subtilis is influenced by translation-mediated displacement of bound TRAP, while translation control of transcripts originating from a newly identified trpG promoter is not.J Bacteriol. 2006 Nov 17
Yakhnin H, Zhang H, Yakhnin AV, Babitzke P.The trp RNA-binding attenuation protein of Bacillus subtilis regulates translation of the tryptophan transport gene trpP (yhaG) by blocking ribosome binding.J Bacteriol. 2004 Jan;186(2):278-86.
Yamamoto H, Mori M, Sekiguchi J.Transcription of genes near the sspE locus of the Bacillus subtilis genome.Microbiology. 1999 Aug;145 ( Pt 8):2171-80.
Yamamoto H, Murata M, Sekiguchi J.The CitST two-component system regulates the expression of the Mg-citrate transporter in Bacillus subtilis.Mol Microbiol. 2000 Aug;37(4):898-912.
Yamamoto H, Serizawa M, Thompson J, Sekiguchi J.Regulation of the glv operon in Bacillus subtilis: YfiA (GlvR) is a positive regulator of the operon that is repressed through CcpA and cre.J Bacteriol. 2001 Sep;183(17):5110-21
Ye R, Rehemtulla SN, Wong SL.Glucitol induction in Bacillus subtilis is mediated by a regulatory factor, GutR.J Bacteriol. 1994b Jun;176(11):3321-7.
Ye R, Wong SL.Transcriptional regulation of the Bacillus subtilis glucitol dehydrogenase gene.J Bacteriol. 1994 Jun;176(11):3314-20.
Yoshida K, Fujita Y, Ehrlich SD.Three asparagine synthetase genes of Bacillus subtilis.J Bacteriol. 1999 Oct;181(19):6081-91
Yoshida K, Miwa Y, Ohmori H, Fujita Y. Analysis of an insertional operator mutation (gntOi) that affects the expression level of the Bacillus subtilis gnt operon, and characterization of gntOi suppressor mutations.Mol Gen Genet. 1995 Sep 20;248(5):583-91
Yoshida K, Yamaguchi H, Kinehara M, Ohki YH, Nakaura Y, Fujita Y.Identification of additional TnrA-regulated genes of Bacillus subtilis associated with a TnrA box.Mol Microbiol. 2003 Jul;49(1):157-65
Yoshida K, Yamaguchi M, Ikeda H, Omae K, Tsurusaki K, Fujita Y.The fifth gene of the iol operon of Bacillus subtilis, iolE, encodes 2-keto-myo-inositol dehydratase.Microbiology. 2004 Mar;150(Pt 3):571-80.
Yoshida K, Yamamoto Y, Omae K, Yamamoto M, Fujita Y. Identification of two myo-inositol transporter genes of Bacillus subtilis.J Bacteriol. 2002 Feb;184(4):983-91.
Yoshida KI, Aoyama D, Ishio I, Shibayama T, Fujita Y.Organization and transcription of the myo-inositol operon, iol, of Bacillus subtilis. J Bacteriol. 1997 Jul;179(14):4591-8.
Yoshida KI, Fujita Y, Ehrlich SD.An operon for a putative ATP-binding cassette transport system involved in acetoin utilization of Bacillus subtilis.J Bacteriol. 2000 Oct;182(19):5454-61.
Yoshida KI, Shibayama T, Aoyama D, Fujita Y.Interaction of a repressor and its binding sites for regulation of the Bacillus subtilis iol divergon.J Mol Biol. 1999b Jan 22;285(3):917-29
Yousef MR, Grundy FJ, Henkin TM.Structural transitions induced by the interaction between tRNA(Gly) and the Bacillus subtilis glyQS T box leader RNA. J Mol Biol. 2005 Jun 3;349(2):273-87
Zalieckas JM, Wray LV Jr, Fisher SH.Cross-regulation of the Bacillus subtilis glnRA and tnrA genes provides evidence for DNA binding site discrimination by GlnR and TnrA.J Bacteriol. 2006 Apr;188(7):2578-85.
Zamboni N, Fischer E, Laudert D, Aymerich S, Hohmann HP, Sauer U.The Bacillus subtilis yqjI gene encodes the NADP+-dependent 6-P-gluconate dehydrogenase in the pentose phosphate pathway.J Bacteriol. 2004 Jul;186(14):4528-34.
Zeng X, Saxild HH, Switzer RL.Purification and characterization of the DeoR repressor of Bacillus subtilis.J Bacteriol. 2000 Apr;182(7):1916-22.
Zhang H, Switzer RL.Transcriptional pausing in the Bacillus subtilis pyr operon in vitro: a role in transcriptional attenuation?J Bacteriol. 2003 Aug;185(16):4764-71.
