# Supplementary material for: Reconstruction and analysis of the genetic and metabolic regulatory networks of the central metabolism of Bacillus subtilis
Source: BMC Syst Biol. 2008 Feb 26;2:20. doi: 10.1186/1752-0509-2-20 (PMC2311275; doi:10.1186/1752-0509-2-20)
Supplement: Additional File 3 — Available information on the amino acid metabolism of Bacillus subtilis. This file details the level of knowledge available for each amino acid: genes and kinetic reactions, genetic and enzymatic regulation. [file 1752-0509-2-20-S3.xls]

## Sheet: Feuil1
Characterization of the synthesis pathways of amino acids
Details for the level of knowledge associated to a pathway:
Level 0: No experiment has been found to confirm the existence of the pathway in Bacillus subtilis.
Level 1: the pathway exists but the kinetic reactions and the involved genes have not been identified yet. Annotation of genes by sequence comparison.
Level 2: the pathway is identified (the kinetic reactions and the genes involved in these reactions are known by experiments, not only by sequence comparison)
Level 3: identified pathway. Few studies on enzymatic or genetic regulations for some genes.
Level 4: identified pathway. The genetic regulation is identified and coherent with the known phenotypes. Some enzymatic regulations have been characterized.
Level 5: identified pathway. The genetic regulation is identified and coherent with the known phenotypes. All enzymes have been characterized (cofactor, enzymatic regulators …)
Amino acid	Level of knowledge available for the synthesis pathway	Genes/Operons involved in the pathway(s)	Genetic regulators involved in synthesis	Presence of enzymatic regulations in synthesis
alanine	2	alaT	unknown	unknown
arginine	4	arg operon	AhrC, AbrB	ArgJ, ArgF
asparagine	3	asnB, asnH, asnO	CodY, sporulation	unknown
aspartate	2	aspB	unknown	unknown
cysteine	4	cysE, cysK	Tbox-Cys, CymR, Spx	CysE
glutamate	3	gltAB	GltC, RocG, TnrA	unknown
glutamine	4	glnA	GlnR, TnrA	GlnA
glycine	3	glyA	PurR	unknown
histidine	1	his operon	unknown	unknown
isoleucine	4	ilv operon, ywaA, ybgE	Tbox-Leu, TnrA, CodY, CcpA	IlvA
leucine	4	ilv-leu operon, ywaA, ybgE	Tbox-Leu, TnrA, CodY, CcpA	LeuA
lysine	4	lysC, lysA, dap genes	Lbox-Lys	LysC, DapG, YclM, DapA, LysA
methionine	4	mccA, mccB, luxS, mtnN, mtn operon	Sbox-SAM	MetA
phenylalanine	3	aro genes, pheA, aroJ	TRAP	PheA, AroA, AroK
proline	3	pro genes	Tbox-Pro(?) , osmotic stress	unknown
serine	1	serA, serC	unknown (constitutive ?)	SerA
threonine	3	dap genes, hom, thrB, thrC	Lbox-Lys	LysC, DapG, YclM, Hom, ThrC
tryptophan	4	trp operon	TRAP	TrpE , AroA, AroK
tyrosine	4	trp operon	TRAP	TyrA, AroA, AroK
valine	4	ilv operon, ywaA, ybgE	Tbox-Leu, TnrA, CodY, CcpA	IlvH(?)
Characterization of the degradation pathways of amino acids
We consider as a degradation pathway for an amino acid, any pathway that leads to NH3 or glutamate production.
Details for the level of knowledge associated to a pathway:
Level 0: No experiment has been found to confirm the existence of the pathway in Bacillus subtilis.
Level 1: the pathway exists but the kinetic reactions and the involved genes have not been identified yet. Annotation of genes by sequence comparison.
Level 2: the pathway is identified (the kinetic reactions and the genes involved in these reactions are known by experiments, not only by sequence comparison)
Level 3: identified pathway. Few studies on enzymatic or genetic regulations for some genes.
Level 4: identified pathway. The genetic regulation is identified and coherent with the known phenotypes. Some enzymatic regulations have been characterized.
Level 5: identified pathway. The genetic regulation is identified and coherent with the known phenotypes. All enzymes have been characterized (cofactor, enzymatic regulators …)
Amino acid	Level of knowledge available for the degradation pathway	Genes/Operons involved in the pathway(s)	Genetic regulators involved in degradation	Presence of enzymatic regulations in degradation
alanine	2	ald	unknown	unknown
arginine	4	roc operon	RocR, SigL, AhrC	RocF
asparagine	3	ansA,ansZ	TnrA, AnsR	unknown
aspartate	3	ansB	AnsR	unknown
cysteine	3	metC, patB, cysK, mccB, yubC	Sbox, CymR	unknown
glutamate	3	rocG, gudB	CcpA, RocR	unknown
glutamine	3	glsA	GlnL	unknown
glycine	3	gcPA, gcvPB, gcvT	unknown	unknown
histidine	3	hut operon	HutP, CcpA, CodY AbrB	unknown
isoleucine	1	unknown	TnrA, BkdR, SigL, CodY	unknown
leucine	1	unknown	TnrA, BkdR, SigL, CodY	unknown
lysine	0	no constatation	no constatation	no constatation
methionine	0	no constatation	no constatation	no constatation
phenylalanine	0	no constatation	no constatation	no constatation
proline	3	putB, putC	CcpA	unknown
serine	2	sdaAA, sdaAB	unknown	unknown
threonine	2	kbl	unknown	unknown
tryptophan	0	no constatation	no constatation	no constatation
tyrosine	0	no constatation	no constatation	no constatation
valine	1	unknown	TnrA, BkdR, SigL, CodY	unknown
