# Supplementary material for: Reconstruction and analysis of the genetic and metabolic regulatory networks of the central metabolism of Bacillus subtilis
Source: BMC Syst Biol. 2008 Feb 26;2:20. doi: 10.1186/1752-0509-2-20 (PMC2311275; doi:10.1186/1752-0509-2-20)
Supplement: Additional File 6 — Isoenzymes in metabolic pathways and their genetic regulation. This file details all known isoenzymes of the central metabolism of Bacillus subtilis and their genetic regulation. [file 1752-0509-2-20-S6.xls]

## Sheet: Feuil1
Pathways	Enzyme	Genes	Genetic regulation
		citA	CitR
TCA cycle	citrate synthase	citZ	CcpA, CcpC
		mmgD	CcpA
TCA cycle		malS	unknown
	malic enzyme	ytsJ	unknown
		ywkA	MalR
		gntZ	GntR, CcpA, CcpB
PPP	6-phosphogluconate dehydrogenase	yqjI	unknown
		yqeC	unknown
Glutamate degradation	glutamate dehydrogenase	rocG	RocR, CcpA
		gudB	unknown
Asparagine synthesis		asnB	unknown
	asparagine synthase	asnH	AbrB, CodY
		asnO	SpoIIID
Asparagine degradation	asparaginase	ansA	AnsR
		ansZ	TnrA
Acetoin synthesis and branched		alsS	AlsR
chained amino acids synthesis	acetolactate synthase	ilvB+ ilvH	Tbox-Leu, CcpA, TnrA, CodY
Branched-chain amino acid synthesis		ywaA	unknown
	aminotransferase	ybgE	CodY
		lysC	Lbox
Lysine/threonine synthesis.	aspartokinase	dapG	constitutive
		yclM	unknown
Threonine synthesis	threonyl-tRNA synthetase	thrS	Tbox-Thr
		thrZ	Tbox-Thr
Methionine synthesis	cystathionine beta-lyase	metC	Sbox
		patB	constitutive
Sulfate assimilation	sulfate adenylyltransferase	sat	CysR
		yitA	sporulation
Sulfate assimilation	PAPS/APS reductase	cysH	CysR
		yitB	sporulation
Sulfate assimilation	adenylylsulfate kinase	cysC	CysR
		yisZ	sporulation
Cysteine synthesis	cysteine synthase	cysK	CymR
		yrhA	CymR
		cysK	CymR
Cysteine degradation	cysteine desulfydrase	yrhB	CymR
		patB	constitutive
		metC	Sbox
		carA+ carB	AhrC, AbrB
Arginine/pyrimidine synthesis	carbomoyl-P transferase	pyrAA+ pyrAB	PyrR, PurR
Arginine/proline degradation	pyrroline-5-carboxylate dehydrogenase	rocA	RocR, AhrC
		putC	CcpA
Proline synthesis	glutamate-5 kinase	proB	Tbox-Pro
		proJ	osmotic stress
Proline synthesis	pyrroline-5-carboxylate reductase	proG	unknown
		proH	osmotic stress
		proI	Tbox-Pro
Histidine synthesis	histidyl-tRNA synthetase	hisS	Tbox-?
		hisZ	unknown
Phenylalanine/tyrosine		aroA	unknown
synthesis	chorismate mutase	aroH	unknown
Phenylalanine/tyrosine		aroJ	TRAP, constitutive
synthesis	tyrosine aminotransferase	X	unknown
Tyrosine synthesis	tyrosyl-tRNA synthetase	tyrS	Tbox-Tyr
		tyrZ	Tbox-Tyr
Pyrimidine conversion	uridylate kinase	cmk	unknown
		pyrH	unknown
Pyrimidine conversion	thymidylate synthase	thyA	unknown
		thyB	unknown
Pyrimidine conversion	deoxyuridine-5-triphosphate	dut	unknown
	pyrophosphatase	yosS	unknown
Pyrimidine conversion	uracil phosphoribosyltransferase	upp	unknown
		pyrR	PurR, PyrR
Pyrimidine conversion		trxB	unknown
	thioredoxin reductase	yumC	unknown
		ycgT	unknown
Fatty-acids synthesis		fabHA	FapR
	β-keto-acyl synthase	fabHB	FapR
		fabF	FapR
Fatty-acids synthesis	enoyl-acyl carrier protein reductase	fabI	FapR
		fabL	unknown
Fatty-acids degradation		lcfA	CcpA
	long-chain acyl-CoA synthetase	lcfB	FadR
		yhfT	unknown
Fatty-acids degradation		fadE	FadR
	acyl-CoA dehydrogenase	acdA	FadR
		mmgC	CcpA
Fatty-acids degradation	3-hydroxyacyl-CoA dehydrogenase/	fadN	FadR
	enoyl-CoA hydratase complex	fadB	FadR
		mmgB	CcpA
Fatty-acids degradation	acetyl-CoA C-acyltransferase	fadA	FadR
		yhfS	unknown
		mmgA	CcpA
