# Supplementary material for: Reconstruction and analysis of the genetic and metabolic regulatory networks of the central metabolism of Bacillus subtilis
Source: BMC Syst Biol. 2008 Feb 26;2:20. doi: 10.1186/1752-0509-2-20 (PMC2311275; doi:10.1186/1752-0509-2-20)
Supplement: Additional File 8 — Local versus global regulation of metabolic pathways. This file details the known genetic regulation of each metabolic pathway and precises (i) the "local/global" status of each genetic regulation; (ii) if the regulation is a modulation. [file 1752-0509-2-20-S8.xls]

## Sheet: Feuil1
[1]. Martinez-Antonio A, Chandra Janga A, Salgado H, Collado-Vides J: Internal-sensing machinery directs the activity of the regylatory network in E. coli. Current Opinion in Microbiology 2006, 14(1):22-27.
“external” : the sensed signaling molecules by a TF is localized outside the cell,
“internal”: the signal sensed by the TF is an intracellular or endogenous molecule.
“hybride”: the TF senses a particular metabolite that, depending on growth conditions, is either synthetized in the cell or transported from outside.
Pathways	Genetic/enzymatic	Effector(s)	Classification of	Type of regulation
	regulation		sensing TF [1]
Glycolysis	CggR	FBP	Internal	Local
PPP	Spo0A	Unk		Global (modulation)
	CcpA	FBP	Internal	Global (turn off)
	GntR	GNT	Hybride	Local
TCA cycle	CodY	GTP, BCAA	Internal, Hybride	Global (modulation)
	AbrB	None		Global (modulation)
	CcpA	FBP	Internal	Global (modulation)
	CcpC	CIT	Hybride	Local
	MalR	MALxt	External	Local
	DctR	SUCCxt/FUMxt	External	Local
	CitT	CITxt	External	Local
Acetate synthesis	CcpA	FBP	Internal	Global (modulation)
	CodY	GTP, BCAA	Internal, Hybride	Global (modulation)
Acetoin and 2,3-butandiol	AlsR	acetate	Hybride	Global (turn on)
synthesis	ArfM	Unk		Global (modulation)
	Rex	NADH/NAD	Internal	Local
Lactate synthesis	Rex	NADH/NAD	Internal	Local
	ArfM	Unk		Global (modulation)
Tryptophan synthesis	TRAP	TRP	Hybride	Local
	Tbox-Trp	TRP	Hybride	Local
Phenylalanine synthesis	enzymatic	PHE	Hybride	Local
	Tbox-Phe	PHE	Hybride	Local
Tyrosine synthesis	enzymatic	TYR	Hybride	Local
	Tbox-Tyr	TYR	Hybride	Local
Isoleucine, valine and	CcpA	FBP	Internal	Global (modulation)
leucine synthesis	CodY	BCAA	Hybride	Local
	TnrA	GLN	Internal	Global (modulation)
	Tbox-Leu	LEU	Hybride	Local
	Tbox-Val	VAL	Hybride	Local
	Tbox-Ile	ILE	Hybride	Local
Glutamate synthesis	GltC	AKG, GLT	Hybride, Hybride	Local
	TnrA	GLN	Internal	Global (modulation)
Glutamine synthesis	GlnR	unknown	Putative Hybride	Putative local
	TnrA	GLN	Internal	Global (modulation)
Glycine synthesis	PurR	PRPP	Internal	Local
	Tbox-Gly	GLY	Hybride	Local
Arginine synthesis	AhrC	ARG	Hybride	Local
	AbrB	None		Global (modulation)
	Tbox-Arg	ARG	Hybride	Local
Proline synthesis	Tbox-Pro	PRO	Hybride	Local
	unk	osmotic stress		Global (turn off)
Cysteine synthesis	CymR	OAS	Internal	Local
	Spx	unknown		Putative global (modulation)
	Tbox-Cys	CYS	Hybride	Local
Methionine synthesis	Sbox	SAM	Internal	Local
	enzymatic	SAM+MET	Internal + Hybride	Local
Lysine synthesis	Lbox	LYS	Hybride	Local
Threonine synthesis	enzymatic	THR	Hybride	Local
	Tbox-Thr	THR	Hybride	Local
Serine synthesis	enzymatic	SER	Hybride	Local
	Tbox-Ser	SER	Hybride	Local
	CodY	GTP, BCAA	Internal, Hybride	Global (modulation)
Asparagine synthesis	AbrB	None		Global (modulation)
	SpoIIID	None		Global (modulation)
Arginine degradation	CcpA	FBP	Internal	Global (modulation)
	RocR	CTR, ORN	Hybride, Hybride	Local
	AhrC	ARG	Hybride	Local
Proline degradation	CcpA	FBP	Internal	Global (modulation)
Asparagine degradation	AnsR	unknown	Putative Hybride	Putative local
	TnrA	GLN	Internal	Global (turn on)
Aspartate degradation	AnsR	unknown	Putative Hybride	Putative local
Histidine degradation	HutP	HIS	Hybride	Local
	CcpA	FBP	Internal	Global (modulation)
	CodY	GTP, BCAA	Internal, Hybride	Global (turn off)
	AbrB	none		Global (modulation)
Isoleucine, valine, leucine degradation	BkdR	VAL, ILE	Hybride	Local
	CcpA	FBP	Internal	Global (modulation)
	TnrA	GLN	Internal	Global (modulation)
	CodY	GTP, BCAA	Internal, Hybride	Global (modulation)
Purine synthesis	PurR	PRPP	Internal	Local
	Gbox	HXTH, GUA	Hybride, Hybride	Local
Pyrimidine synthesis	PyrR	PRPP, UMP, UTP	Internal, Internal, Internal	Local
	PurR	PRPP	Internal	Local
Purine degradation	PucR	URT, ALTO, ALTA	Hybride, Hybride, Hybride	Local
	TnrA	GLN	Internal	Global (turn on/off)
	Abox	ADE	Hybride	Local
Nucleosides degradation	CcpA	FBP	Internal	Global (turn off)
	DeoR	DR5P	Internal	Local
Fatty-acid synthesis	FapR	MACOA	Internal	Local
Fatty acid degradation	CcpA	FBP	Internal	Global (turn off)
	FadR	C14-C20	Hybride	Local
Glucose transport	GlcT	PTS glucose	Hybride	Local
	SpoVT	unk		Putative global (modulation)
Fructose catabolism	CcpA	FBP	Internal	Global (turn off)
	Spo0A	unknown		Global (modulation)
	FruR	unknown	Putative Hybride	Putative local
	LevR	PTS fructose	Hybride	Local
Sucrose catabolism	SacT	PTS sucrose	Hybride	Local
	SacY	SacX	Hybride	Local
Maltose catabolism	CcpA	FBP	Internal	Global (turn off)
	GlvR	M6P	Internal	Local
Trehalose catabolism	CcpA	FBP	Internal	Global (turn off)
	TreR	T6P	Internal	Local
Inositol catabolism	CcpA	FBP	Internal	Global (turn off)
	IolR	DKG6P	Internal	Local
Sorbitol catabolism	CcpA	FBP	Internal	Global (turn off)
	GutR	SOR, ATP, GTP	Hybride, Internal, Internal	Local
2-keto-3-deoxygluconate	CcpA	FBP	Internal	Global (turn off)
catabolism	KdgR	unk (KDG)	Putative Hybride	Putative local
Galacturonate catabolism	CcpA	FBP	Internal	Global (turn off)
Glucuronate catabolism	ExuR	GALTU	Hybride	Local
Salicin, arbutin	CcpA	FBP	Internal	Global (turn off)
catabolism	LicT	PTS β-glucosides	Hybride	Local
Lichenan catabolism	CcpA	FBP	Internal	Global (turn off)
	LicR	PTS lichenan	Hybride	Local
Gluconate catabolism	CcpA	FBP	Internal	Global (turn off)
	CcpB	unknown		Putative global (modulation)
	GntR	GLCO	Hybride	Local
Ribose catabolism	CcpA	FBP	Internal	Global (turn off)
	AbrB	none		Global (modulation)
Arabinose catabolism	CcpA	FBP	Internal	Global (modulation)
	AraR	ARA	Hybride	Local
Xylose catabolism	CcpA	FBP	Internal	Global (turn off)
	CcpB	unknown		Putative global (modulation)
	XylR	XYL	Hybride	Local
Galactose catabolism	CcpA	FBP	Internal	Global (turn off)
Glycerol catabolism	CcpA	FBP	Internal	Global (turn off)
	GlpP	GLO3P	Internal	Local
Starch catabolism	CcpA	FBP	Internal	Global (turn off)
	DegU	unk		Global (modulation)
